# Supplementary material for: Serum and urinary carnosinase-1 correlate with kidney function and inflammation
Source: Amino Acids. 2022 Nov 1;55(1):89–100. doi: 10.1007/s00726-022-03206-9 (PMC9877089; doi:10.1007/s00726-022-03206-9)
Supplement: Supplementary file 1 — Supplementary file1 (XLSX 243 KB) [file 726_2022_3206_MOESM1_ESM.xlsx]

## Sheet:  data values for all patients
Groups	Serial number	Urinary CN-1detection	CN-1 in serum (ng/ml)	MGO in serum (ng/ml)	Log10(MGO+1) in serum (ng/ml)	Duration of diabetes (years)	Gender	Age (years)	Weight (kg)	Height (cm)	BMI (kg/m2)	Hypertension	SBP (mmHg)	DBP (mmHg)	History of smoking	History of drinking alcohol	TG (mmol/L)	TC (mmol/L)	HDL(mmol/L)	LDL(mmol/L)	Serum BUN (mmol/L)	Serum creatinine (μmol/L)	eGFR (ml/min/1.73m2)	WBC counts(*109/L)	Lymphocyte counts(*109/L)	Neutrophil counts(*109/L)	Haemoglobin(g/L)	24 h-U-PRO(g)	24 h-U-PRO/CRE	Urinary ACR (mg/g)	HbA1c (%)	FBG (mmol/L)	P2hBG(mmol/L)	Fasting C peptide (ng/ml)	Skin AGEs	DR	DMD	DPN	CTG polymorphism	rs4892247(C＞A,C＞T)	rs62099905(T＞C,T＞G)	Total protein (mg/L)	TRF (mg/L)	RBP (mg/L)	NAG (U/L)	Alb (g/L)	IgG (mg/L)	FDP (μg/L)	Cys-C (mg/L)
No-DKD	D0001	0	1.54673	-	-	7	0	66	54	147	24.9896	1	129	86	0	0	1.18	4	1.1	2.46	11.4	40.5	109	4.29	2.37	1.76	120	0.07	0.16	21.216	10.4	10.3	16.7	0.61	70.6	1	1	0	6	CT	T	-	-	-	-	-	-	-	-
No-DKD	D0002	1	1.11825	4.7453	0.759313	8	0	66	69	165	25.3444	0	123	57	0	0	2.31	3.71	1.28	1.58	5.8	76.6	74	5.47	2.41	2.77	117	-	-	15.028	7.9	10.5	18.1	1.24	73.8	0	1	1	6	T	T	-	-	-	-	-	-	-	-
No-DKD	D0003	0	2.33541	2.90167	0.591251	6	0	51	81	160	31.6406	0	144	84	0	0	5.9	8.4	0.91	6	3.7	33.4	129	6.93	2.42	4.01	130	0.07	0.19	7.072	10.4	7.05	11.92	1.19	60.7	0	1	1	5/6	CT	TC	-	-	-	-	-	-	-	-
No-DKD	D0004	0	1.71665	63.1371	1.80711	17	1	67	71	170	24.5675	1	177	104	1	1	3.16	5.04	1.27	2.6	7.2	89	82	5.89	1.99	3.42	138	0.22	0.27	9.724	7	8.36	17.41	1.07	-	0	1	0	6	CT	T	-	-	-	-	-	-	-	-
No-DKD	D0006	0	1.69747	1.51315	0.400218	10	1	57	78	170	26.9896	1	121	74	1	1	2.32	3.77	0.93	1.98	5.8	68.9	106	5.52	1.45	3.68	157	0.34	0.2	5.304	10.5	8.65	19.62	0.74	63.3	0	1	1	-	-	-	-	-	-	-	-	-	-	-
No-DKD	D0007	1	1.67341	1.79471	0.446337	5	0	46	63	148	28.7619	0	126	77	0	0	2.5	3.4	0.92	1.56	4.67	34	133	6.92	2.27	4.24	139	0.06	0.12	18.564	9.2	11.32	19.7	0.53	61.3	0	1	1	5/6	T	T	-	-	-	-	-	-	-	-
No-DKD	D0009	0	1.00071	1.50734	0.399213	15	1	49	74	170	25.6055	0	123	79	0	1	1.74	4.44	1.42	2.38	5.7	46.1	133	5.76	0.88	4.61	132	0.06	0.07	-	10.6	6.1	12	-	65.9	1	1	1	6	CT	T	-	-	-	-	-	-	-	-
No-DKD	D0010	0	0.365732	-	-	1	1	76	49	169	17.1563	0	96	69	1	1	0.58	3.31	1.06	2.04	7.8	73.5	90	4.77	0.96	3.08	89	0.42	0.53	10.608	10.2	6.09	18.85	0.48	80.5	0	1	0	-	-	-	-	-	-	-	-	-	-	-
No-DKD	D0011	0	2.06558	1.68416	0.428808	2	1	48	66	160	25.7812	0	133	99	0	0	3.73	5.16	0.92	2.86	4.77	79	107	7.41	2.58	4.33	139	0.04	0.07	23.868	10.1	5.78	17.7	0.39	78.2	0	1	1	6	CT	T	-	-	-	-	-	-	-	-
No-DKD	D0012	0	0.539402	7.38021	0.923255	11	0	46	49.5	154	20.872	0	115	71	0	0	0.68	2.72	1.22	1.25	1.7	44	108	7.78	1.57	5.56	103	0.12	0.15	-	11.2	9	20.14	-	72	0	1	0	6	T	T	-	-	-	-	-	-	-	-
No-DKD	D0013	0	0.897223	9.71691	1.03007	8	1	43	71	167	25.4581	0	118	75	1	0	1.29	2.79	0.89	1.42	5.4	45.4	139	4.69	2.23	1.99	127	0.41	0.43	7.072	7.2	4.76	22.74	0.59	61.9	1	1	0	6	CT	T	-	-	-	-	-	-	-	-
No-DKD	D0015	0	2.24386	3.54495	0.657529	7	0	62	79	157	32.05	1	134	74	0	0	2.04	4.6	1.37	2.48	6.4	52.1	103	7.88	2.99	4.23	129	-	-	10.608	9.1	6.79	23.47	1.41	73.6	0	1	1	6	T	T	-	-	-	-	-	-	-	-
No-DKD	D0016	0	0.480246	2.14865	0.498124	0	0	22	56	170	19.3772	0	102	61	0	0	2.28	3.38	0.48	2.06	2.09	32	161	4.24	2.19	1.57	101	0.45	0.66	-	11.9	10.7	14.65	0.82	76.7	0	0	0	6	T	T	-	-	-	-	-	-	-	-
No-DKD	D0017	1	0.875193	4.16694	0.713233	2	0	65	51	156	20.9566	1	105	78	0	0	1.69	5.09	1.3	3.16	6.8	59	97	6.79	2.3	3.79	116	0.05	0.27	-	8.9	11.02	21.45	1.22	66.5	0	1	0	6	T	T	-	-	-	-	-	-	-	-
No-DKD	D0018	0	0.769341	36.8039	1.57754	10	1	55	75	175	24.4898	1	153	98	0	1	1.33	2.78	0.75	1.54	6.4	88.5	90	7.74	1.31	5.71	146	0.25	0.16	6.188	6.4	7.23	13.31	1.18	69.8	0	1	0	6	CT	T	-	-	-	-	-	-	-	-
No-DKD	D0019	0	1.1341	4.43378	0.735102	4	1	44	70	166	25.4028	0	135	85	0	0	2.51	4.19	1.01	2.25	5.47	60	123	6.43	2.08	3.81	152	0.13	0.11	5.304	10.8	10.17	16.98	0.97	52.2	0	0	0	6	T	TC	-	-	-	-	-	-	-	-
No-DKD	D0020	1	1.39215	3.76699	0.678244	1	1	34	85.4	173	28.5342	0	119	75	0	0	2.14	3.06	0.74	1.53	6.8	73.8	121	12.7	3.54	8.18	152	0.3	0.13	22.984	6.5	5.4	9.7	2.36	58.4	0	0	1	6	CT	TC	-	-	-	-	-	-	-	-
No-DKD	D0021	1	0.968233	6.75345	0.889495	0	0	48	85	162	32.3884	0	138	61	0	0	1.19	5.29	0.94	3.91	4.6	43.4	121	6.2	1.31	4.5	130	0.19	0.24	9.724	8.6	10.2	15.9	1.56	58.8	0	0	0	6	T	T	-	-	-	-	-	-	-	-
No-DKD	D0022	1	1.89593	1.70627	0.432371	0	1	33	92.5	176	29.8618	0	137	98	1	0	2.01	4.99	0.77	3.48	3.9	61.4	132	5.93	2.36	3.06	152	0.25	0.23	22.984	10.6	8.4	12.1	0.95	65.6	0	0	0	6	CT	T	-	-	-	-	-	-	-	-
No-DKD	D0024	0	0.622301	2.28766	0.516887	0	0	53	82	160	32.0312	1	148	93	0	0	1.13	4.4	1.42	2.56	5	36	124	6.7	2.04	4.29	142	0.21	0.2	15.912	11.7	7.39	19.06	1.21	58.9	0	0	0	-	-	-	-	-	-	-	-	-	-	-
No-DKD	D0025	0	0.718998	3.43397	0.646793	7	1	52	66	168	23.3844	0	131	84	0	0	1.17	4.35	1.26	2.66	5.7	93.2	86	7.35	1.85	5.08	142	0.12	0.13	-	6.3	7.9	11.1	1.21	81.1	1	1	1	6	CT	T	-	-	-	-	-	-	-	-
No-DKD	D0027	1	1.09706	4.05581	0.703791	15	1	57	80	178	25.2493	1	137	89	1	1	1.27	3.4	0.83	2.1	5.2	71	105	4.59	1.16	2.88	151	0.2	0.18	4.42	8.8	11.7	16.2	0.84	81.6	0	1	1	6	CT	T	-	-	-	-	-	-	-	-
No-DKD	D0028	0	0.802988	1.66206	0.425218	20	0	80	56	148	25.5661	1	150	69	0	0	1.58	5.37	1.23	3.56	5.7	49.1	93	4.49	1.9	2.28	112	0.08	0.17	15.912	10.9	10.9	19.8	0.27	67.7	0	1	0	6	T	T	-	-	-	-	-	-	-	-
No-DKD	D0029	1	0.222771	0.63702	0.214054	20	0	58	54	150	24	0	145	90	0	0	2.16	5.43	0.86	3.77	3.56	47	110	4.67	1.6	2.45	122	0.24	0.3	22.1	7.6	10.1	17.1	1.33	78	0	1	0	-	-	-	-	-	-	-	-	-	-	-
No-DKD	D0031	0	2.78968	1.7065	0.432408	10	1	44	76	173	25.3934	0	156	96	0	0	3.98	4.2	0.97	1.76	6	57	126	8.58	2.87	5.14	152	0.17	0.12	19.448	9.8	7.4	19.6	1.67	-	0	1	1	6	T	T	-	-	-	-	-	-	-	-
No-DKD	D0033	0	2.26578	4.21523	0.717273	0	1	32	75	171	25.6489	0	105	63	1	1	3.4	3.98	0.69	2.03	5.7	57.3	137	7.86	2.84	4.28	156	0.12	0.09	2.652	10.9	6.3	14.7	3.71	66.9	0	0	0	6	T	T	-	-	-	-	-	-	-	-
No-DKD	D0035	0	2.68092	1.814	0.449324	12	0	66	67	155	27.8876	0	123	73	0	0	2.63	4.86	0.81	3.08	7.3	62	95	6.92	2.17	4.46	119	0.28	0.25	19.448	7.9	7.9	15.8	-	66.2	0	1	1	6	T	T	-	-	-	-	-	-	-	-
No-DKD	D0036	1	0.203705	3.3033	0.633802	10	1	45	52	158	20.83	0	116	65	0	0	1.31	2.53	0.78	1.27	6.24	46	136	4.74	1.61	2.85	126	0.18	0.2	7.072	7.1	5.8	13.2	-	70.1	1	1	0	6	CT	T	-	-	-	-	-	-	-	-
No-DKD	D0037	0	0.638373	2.80564	0.580428	15	0	66	56	157	22.719	1	147	76	0	0	1.31	3.98	1.21	2.29	3.24	47	104	5.17	1.6	3.18	110	0.38	0.36	21.216	6.8	5.41	13.27	0.6	69.5	1	1	0	6	T	T	-	-	-	-	-	-	-	-
No-DKD	D0038	0	2.7007	2.4386	0.536382	0	0	70	61	150	27.1111	0	147	78	0	0	2.04	3.56	0.91	1.9	4.3	64	89	6.28	1.81	4.05	117	0.1	0.12	7.956	11.5	6.8	19.73	1.65	-	0	1	0	6	C	T	-	-	-	-	-	-	-	-
No-DKD	D0039	1	2.54802	2.76243	0.575468	10	0	48	64	155	26.6389	0	118	78	0	1	1.19	2.61	1	1.17	3.7	41.9	123	6.42	2.46	3.37	106	0.35	0.36	5.304	7.9	6.1	10.3	0.58	62.5	0	1	0	6	T	T	-	-	-	-	-	-	-	-
No-DKD	D0041	0	0.920357	5.43763	0.808726	0	0	59	72	150	32	1	131	68	0	0	2.15	5.57	0.93	3.84	5.8	49.8	107	8.75	2.89	5.42	143	0.29	0.16	15.912	9.8	12.4	10.5	3.28	72.4	0	0	0	5/6	T	T	-	-	-	-	-	-	-	-
No-DKD	D0043	0	1.2408	1.16987	0.336434	13	1	56	62	168	21.9671	0	120	91	0	1	0.8	3.83	1.54	1.99	4.19	68	108	6.27	1.67	4.16	147	0.21	0.14	3.536	6.2	5.9	10.7	0.83	71.2	0	1	0	6	T	T	-	-	-	-	-	-	-	-
No-DKD	D0047	0	1.06082	7.21911	0.914825	6	1	55	69	160	26.9531	0	117	80	0	0	3.37	3.8	0.71	1.84	4.6	78	102	6.37	1.81	4.16	156	0.14	0.11	7.956	9	10.26	16.09	2.15	68.3	0	0	0	5/6	CT	T	-	-	-	-	-	-	-	-
No-DKD	D0048	0	0.856195	2.09375	0.490485	7	1	66	61	164	22.68	0	118	72	0	0	0.72	2.85	1.2	1.38	7.9	83.7	89	6.53	1.88	4.22	130	0.12	0.1	17.68	6.9	5.12	11.7	0.27	72	1	1	1	6	CT	T	-	-	-	-	-	-	-	-
No-DKD	D0050	0	0.358141	4.95651	0.774992	0	1	65	87	167	31.1951	1	108	78	1	0	1.84	4.09	1.04	2.37	9.6	113.5	62	8.42	1.61	6.36	150	0.17	0.13	15.912	15.4	8.28	22.62	2.2	-	0	1	0	6	T	T	-	-	-	-	-	-	-	-
No-DKD	D0051	1	1.21028	1.7065	0.432408	13	0	58	65.6	161	25.3077	1	148	72	0	0	1.96	5.31	1.46	3.12	6.5	37.4	119	7.29	2.19	4.4	134	0.27	0.34	-	10.1	9.68	23.45	0.72	68.8	1	1	0	6	CT	TC	-	-	-	-	-	-	-	-
No-DKD	D0052	0	0.911882	67.6358	1.83655	10	0	56	88	160	34.375	1	165	97	0	0	1.89	3.59	1.09	1.8	7.6	43.8	114	9.43	2.62	5.9	119	0.24	0.19	6.188	8.6	6.05	18.18	1.18	63.3	0	0	0	6	T	T	-	-	-	-	-	-	-	-
No-DKD	D0054	1	1.87784	3.08677	0.61138	3	0	29	64	160	25	0	103	72	0	0	3.88	4.52	0.69	2.39	5.2	27.2	163	12.88	4.56	7.66	141	-	-	13.26	11.3	17.09	20.31	0.73	-	0	0	0	6	CT	TC	-	-	-	-	-	-	-	-
No-DKD	D0058	1	2.65179	1.98611	0.475106	7	1	48	82	179	25.5922	0	142	98	0	0	3.07	4.53	1.03	2.36	6.9	78.5	107	7.36	1.86	4.63	122	-	-	4.42	6.3	4.99	13.77	1.09	64.5	0	1	1	-	-	-	-	-	-	-	-	-	-	-
No-DKD	D0059	0	1.41149	6.07361	0.849641	19	1	76	75	170	25.9516	1	114	69	0	1	1.09	4.44	1.24	2.8	5.23	64	96	5.24	1.97	2.76	137	0.12	0.1	4.42	8.6	3.97	22.16	0.21	69.6	0	1	1	6	T	T	-	-	-	-	-	-	-	-
No-DKD	D0061	1	2.00111	6.91929	0.898686	1	0	54	58	160	22.6562	0	114	72	0	0	2.69	7.09	1.68	4.41	5.6	58.7	106	6.91	1.99	4.57	135	0.09	0.12	15.028	17.1	6.74	17.24	0.82	-	0	1	0	6	T	T	-	-	-	-	-	-	-	-
No-DKD	D0065	1	0.741137	21.3073	1.34845	1	1	67	68	160	26.5625	1	143	94	1	1	3.43	3.59	0.92	1.4	5.7	84.3	87	7.57	1.28	5.42	149	0.11	0.08	5.304	7.1	4.91	13.3	2.39	73.6	0	1	0	6	T	T	-	-	-	-	-	-	-	-
No-DKD	D0066	1	2.25077	19.4686	1.31109	0	1	32	74	168	26.2188	0	125	88	1	0	4.61	4.06	0.72	1.63	6.7	77.1	121	10.49	4.44	5.46	171	0.07	0.08	7.072	11.6	13.2	29.1	1.08	58.3	0	0	0	6	CT	T	-	-	-	-	-	-	-	-
No-DKD	D0067	0	0.359649	6.40467	0.869506	10	0	50	62.5	170	21.6263	1	157	101	0	0	3.94	4.09	0.8	1.83	6.22	67	97	6.3	1.86	4.12	111	0.19	0.21	15.028	6.9	6.1	17.68	1.02	-	0	1	1	6	CT	TC	-	-	-	-	-	-	-	-
No-DKD	D0068	0	1.02126	14.9662	1.2032	0.5	1	47	80	186	23.1241	0	105	74	0	0	2.71	5.11	0.78	3.33	6.33	95	87	5.12	1.45	3.34	148	0.13	0.08	15.028	-	11.81	28.39	0.93	64.5	0	1	1	6	CT	T	-	-	-	-	-	-	-	-
No-DKD	D0069	1	0.691572	9.26543	1.01138	10	0	70	65	159	25.711	1	138	72	0	0	1.72	4.86	1.08	3.14	6.03	55	97	7.12	2.18	4.49	104	0.1	0.12	-	8.9	7.61	20.82	1.08	66.1	1	1	1	5/6	T	T	-	-	-	-	-	-	-	-
No-DKD	D0070	1	1.46574	1.97307	0.473205	0	1	57	67	160	26.1719	0	113	84	1	1	1.87	4.71	0.91	3.11	4.84	62	112	6.61	1.99	4.09	149	0.18	0.18	10.608	10	3.92	18.35	0.15	-	0	0	0	-	-	-	-	-	-	-	-	-	-	-
No-DKD	D0073	0	1.74555	15.1496	1.20816	1	0	63	68	157	27.5873	1	118	73	0	0	2.16	4.35	1.02	2.53	6.3	44.3	108	7.36	3.12	3.81	133	0.19	0.15	21.216	-	13.81	20.96	1.3	73.6	0	1	0	6	T	T	-	-	-	-	-	-	-	-
No-DKD	D0080	1	0.7517	8.47793	0.976713	20	1	66	64.6	169	22.6183	0	149	76	0	0	1.6	3.24	1.03	1.62	5.9	83.3	90	7.32	1.51	5.29	125	0.22	0.18	22.1	9	6.45	21.08	0.5	80.6	0	1	1	6	T	T	-	-	-	-	-	-	-	-
No-DKD	D0081	1	1.01958	2.42007	0.534035	10	1	73	58	162	22.1003	1	103	78	0	1	1.18	4.37	1.15	2.78	6.4	60	101	6.83	2.06	4.33	100	0.19	0.19	7.072	7.6	4.87	17.98	0.82	78.2	0	1	0	6	CT	T	-	-	-	-	-	-	-	-
No-DKD	D0083	0	1.47354	4.91804	0.772178	0	0	62	49	155	20.3954	1	98	48	0	0	1.29	4	1.26	2.26	6.1	62.7	96	9.28	2.68	5.91	116	0.08	0.1	8.84	12.7	4.39	20.85	0.97	62.4	0	1	1	6	T	T	120	2	0.03	6.5	7	2.3	0.19	0.06
No-DKD	D0084	1	0.907785	9.48512	1.02057	0	1	32	74	174	24.4418	0	112	80	1	0	1.17	3.61	0.96	2.22	3.9	64.7	130	5.28	1.78	3.02	148	0.26	0.16	4.42	17.1	5.69	13.75	0.78	62.1	0	1	1	6	CT	T	126	1.4	0.24	4.8	6	2.8	0.14	0.13
No-DKD	D0085	0	0.459878	0.265885	0.102394	4	1	35	72.5	172	24.5065	0	132	98	1	1	1.79	5.06	1.45	2.95	4.4	56	135	5.46	2.2	2.95	159	0.29	0.18	6.188	11.9	11.79	21.68	0.69	67.7	0	0	0	5/6	T	T	168	2.08	0.21	8.8	9	1.6	0.3	0.15
No-DKD	D0087	0	1.60721	9.92574	1.03845	0	0	55	53	155	22.0604	0	137	89	0	0	2.04	6.06	0.97	4.34	6.8	33.8	125	5.94	1.63	4.03	144	0.3	0.21	13.26	11.6	8.9	18.44	0.61	-	0	1	0	5	C	T	-	-	-	-	-	-	-	-
No-DKD	D0088	0	1.13692	0.08996	0.0374106	0	1	35	84	170	29.0657	0	113	75	0	0	2.64	3.32	0.78	1.56	5.51	54	138	5.4	2.71	2.25	169	0.2	0.11	28.288	8.8	6.35	16.18	0.67	64.8	1	0	0	6	T	T	141	2	0.62	9.9	6	1	0.07	0.2
No-DKD	D0089	0	0.901782	29.8684	1.48951	5	1	56	67	177	21.3859	0	126	87	0	0	1.58	5.34	1.41	3.35	3.96	59	114	4.96	1.86	2.63	135	0.55	0.3	6.188	8	9.04	13.8	0.36	67.6	0	1	1	6	T	T	107	1.9	0.13	6.6	7	0.2	0.01	0.15
No-DKD	D0090	0	1.73694	12.4676	1.12929	0	1	63	67	170	23.1834	0	119	77	0	0	1.14	4.07	0.82	2.83	4.11	89	84	4.39	1.39	2.54	146	0.18	0.15	7.072	12.1	8.91	18.56	1.47	71.9	0	1	1	6	T	T	192	2	0.38	12	15	3.9	0.16	0.18
No-DKD	D0092	0	0.151761	6.23369	0.85936	0.5	0	48	63	160	24.6094	0	119	73	0	0	2.13	5.33	1.44	3.1	6.1	44.5	121	7.38	1.98	4.71	129	0.18	0.23	8.84	14.5	13.41	24.54	0.56	76.9	0	0	0	5/6	T	T	151	1.2	0.23	8.5	4	4	0.02	0.12
No-DKD	D0094	0	0.143652	2.996	0.601625	10	0	62	56	155	23.3091	1	161	96	0	0	2.75	4	0.89	2.09	6.2	49	86	6.41	2.16	3.79	125	0.13	0.15	6.188	8	6.95	17.34	0.69	74.9	0	1	1	-	-	-	131	1.3	0.32	11.1	6	1	0.04	0.07
No-DKD	D0095	0	0.123382	3.61939	0.664585	10	1	51	80	170	27.6817	0	138	86	1	0	3.09	4.54	0.92	2.48	4.8	63.4	115	6.54	2.15	3.97	134	0.19	0.2	7.072	6.3	5.92	14.77	1.49	74.3	1	1	1	6	CT	T	57	1.4	0.28	9.2	6	4	0.12	0.11
No-DKD	D0097	0	1.48964	1.35771	0.37249	1	1	69	64.3	166	23.3343	0	142	90	0	0	2.26	5.58	0.84	3.9	6.8	63.3	102	6.4	1.35	4.64	143	0.29	0.34	7.072	13.9	12.88	22.93	1.14	-	0	1	0	6	T	T	74	1.2	0.11	3	5	2.8	0.14	0.08
No-DKD	D0099	0	1.34369	5.21365	0.793347	10	1	35	75	170	25.9516	0	104	77	1	0	1.5	2.83	0.77	1.51	6.7	82	113	14.45	3.16	10.36	144	0.19	0.18	22.1	5.7	5.64	12.04	0.58	63.3	0	1	1	6	T	T	181	1.7	0.1	6.9	22	1.1	0.14	0.14
No-DKD	D0100	0	0.419336	5.80745	0.832984	1	1	43	69	175	22.5306	0	126	97	1	1	1.25	2.91	0.91	1.54	5.87	84	104	6.75	2.18	4.1	141	0.11	0.07	7.072	6.5	7.68	13.23	1.42	81.2	1	1	1	6	T	T	81	2	0.12	3	8	3.4	0.17	0.1
No-DKD	D0101	1	0.793689	2.34785	0.524766	5	1	64	70	176	22.5981	0	119	83	1	1	1.17	4.61	0.98	3.2	5.4	66.3	103	5.69	1.54	3.58	149	0.15	0.1	7.956	9.5	11.67	26.26	1.42	-	0	1	1	6	CT	T	222	2.5	0.15	13.7	17	4.9	0.17	0.19
No-DKD	D0103	0	1.18597	4.43466	0.735172	0	1	62	70	168	24.8016	1	166	91	0	0	1.26	4.56	0.83	3.26	7.1	56.2	111	6.67	1.75	3.98	134	0.19	0.18	13.26	11.1	6.41	15.55	0.46	67.8	0	1	1	6	CT	TC	118	1.9	0.08	11.3	7	1.6	0.16	0.05
No-DKD	D0104	0	1.62542	4.13301	0.710372	0	1	25	77	183	22.9926	0	143	92	1	0	2.78	4.12	0.84	2.25	6.2	65.1	136	7.38	2.58	4.39	156	0.12	0.06	5.304	11.1	9.65	13.62	0.57	-	0	0	0	6	T	T	167	2	0.35	11	23	11.8	0.12	0.07
No-DKD	D0106	0	1.39112	1.75692	0.440424	2	1	54	75	165	27.5482	1	113	68	1	0	2.62	5.63	1.03	3.63	6.6	64.7	111	6.51	2.31	3.74	142	0.23	0.17	8.84	11.5	11.13	20	0.8	72.4	0	0	0	6	T	T	210	2.6	0.77	12.2	17	2.6	0.31	0.11
No-DKD	D0107	0	0.179494	-	-	1	0	55	44	148	20.0877	1	136	87	0	0	0.76	4.58	1.5	2.8	4.13	60	84	3.34	0.6	2.45	114	0.16	0.26	14.144	10.2	3.7	12.45	0.16	66.1	0	1	1	5/6	CT	T	-	-	-	-	-	-	-	-
No-DKD	D0108	1	1.05829	3.36906	0.640388	0	1	65	68	168	24.093	0	107	76	1	0	1.32	3.67	0.89	2.29	4.08	61	106	7.83	2.65	4.38	133	0.13	0.15	9.724	10.8	5.66	12.28	1.67	-	0	1	0	6	T	T	-	-	-	-	-	-	-	-
No-DKD	D0109	1	1.35797	1.68416	0.428808	0	1	42	69	172	23.3234	0	99	67	0	0	1.13	2.12	0.63	1.07	3.78	69	118	5.37	0.96	3.95	98	0.14	0.18	17.68	9.8	8.5	16.12	1.87	-	0	1	1	6	C0	T	-	-	-	-	-	-	-	-
No-DKD	D0111	1	0.64819	0.452467	0.162106	5	1	52	62	165	22.7732	1	101	69	1	1	1.23	5.37	1.68	3.23	6.7	55.5	120	5.36	1.01	3.94	125	0.18	0.18	6.188	11.7	10.33	18.55	0.62	71.3	0	1	0	6	T	T	-	-	-	-	-	-	-	-
No-DKD	D0115	1	0.743596	68.3892	1.84129	8	1	60	90	176	29.0548	0	133	80	0	1	1.52	3.78	1.1	2.12	7.1	64.9	107	3.8	1.5	2.04	137	0.2	0.2	9.724	7.9	1.12	20.68	1.17	-	0	0	0	6	T	T	152	2	0.16	11.5	12	1.1	0.14	0.12
No-DKD	D0116	0	0.994986	1.52035	0.401461	20	1	70	63	171	21.5451	0	115	68	1	1	1.71	4.06	0.97	2.46	6.2	54.5	107	9.71	2.95	6.14	158	0.14	0.14	8.84	8.3	6.34	15.67	1.44	75.1	0	1	1	6	C	T	191	3	0.74	15.2	5	3.5	0	0.18
No-DKD	D0120	1	1.49574	1.52035	0.401461	15	1	55	70	178	22.0932	0	120	72	1	0	2.49	4.19	1.11	2.16	5.2	55.5	118	6.82	2.37	3.66	144	0.26	0.23	15.912	8.6	9.02	15.9	0.92	75.3	0	1	0	6	T	TC	86	2	0.28	3.4	5	0	0.17	0.14
No-DKD	D0121	0	1.26083	13.7797	1.16967	20	1	57	71	170	24.5675	0	105	54	1	0	0.77	3.39	0.87	2.24	6.03	46	125	13.23	1.84	10.56	116	0.2	0.27	7.956	10.5	5.04	19.72	0.42	-	0	1	1	6	T	T	89	1.3	0.1	11.5	2	1	0.14	0.13
No-DKD	D0122	0	1.44901	11.8386	1.10852	10	1	64	59	150	26.2222	1	97	65	1	1	0.92	1.98	0.64	1	3.75	81	94	5.43	0.8	4	67	0.17	0.15	21.216	6	6.65	23.39	1.84	73.1	1	1	1	-	-	-	231	1.8	0.39	10.6	4	2.6	0.12	0.1
No-DKD	D0123	1	1.11486	3.52381	0.655504	10	1	67	70	170	24.2215	1	155	71	0	0	0.62	2.3	0.83	1.24	4.5	62.9	103	6.2	2.36	3.33	132	-	-	-	9.3	6.25	12.71	0.79	71.2	0	1	0	6	CT	T	72	1.9	0.18	0.9	3	3.8	0.55	0.14
No-DKD	D0124	0	1.21919	1.77975	0.444006	0	1	52	71	173	23.7228	0	110	80	1	1	1.24	4.32	0.9	2.96	3.98	60	116	7.4	1.44	5.64	141	0.21	0.21	3.536	12.9	9.19	23.26	0.59	79.9	0	1	1	5/6	CT	T	178	2.6	0.7	13.2	6	4.7	0.17	0.12
No-DKD	D0126	0	0.357595	2.40963	0.532707	10	0	57	65	159	25.711	1	130	64	0	0	4.18	5.86	1.07	3.24	2.58	36.6	120	6	2.32	3.43	111	0.19	0.32	14.144	9.3	7.44	16.16	0.63	64.1	0	1	1	6	T	T	61	1.9	0.11	2.1	2	2.22	0.13	0.12
No-DKD	D0127	0	2.25665	2.01835	0.47977	17	1	58	62	167	22.231	0	134	78	0	1	0.96	3.11	1.06	1.69	6.5	70.7	104	7.45	2.12	4.53	127	0.09	0.08	9.724	10.9	11.31	23.14	0.41	71.6	0	1	0	6	CT	T	64	1.9	0.18	0.5	2	1.2	0.02	0.03
No-DKD	D0128	0	1.0483	2.7801	0.577503	12	1	52	51	170	17.6471	0	116	87	1	1	1.84	3.47	0.74	2.05	4.91	64	113	6.75	1.69	4.73	125	0.3	0.27	10.608	9.4	8.81	13.2	0.22	-	1	1	1	5/6	T	T	-	-	-	-	-	-	-	-
No-DKD	D0129	0	0.418505	9.2677	1.01147	12	0	55	64	162	24.3865	1	144	77	0	0	1.9	3.96	0.71	2.55	4.31	66	95	7.47	2.35	4.5	125	0.16	0.18	4.42	7.5	11.96	21.44	1.78	59.7	1	1	1	6	T	T	111	2	0.47	8.2	5	0.8	0.13	0.17
No-DKD	D0132	0	1.64851	4.13905	0.710883	12	0	79	51	152	22.0741	1	131	80	0	0	1.12	3.05	1.73	0.91	8.5	51.1	92	3.51	1.51	1.62	135	0.38	0.55	21.216	6	4.65	9.79	0.64	60.5	1	1	1	6	CT	T	158	2.7	0.3	3.4	19	5.3	0.58	0.07
No-DKD	D0134	0	0.841666	2.01835	0.47977	4	0	46	70	163	26.3465	0	123	90	0	0	0.41	3.02	2.17	0.7	3.74	60	110	9.99	1.91	7.66	127	0.31	0.21	8.84	8.3	6.62	17.58	0.48	-	1	0	1	6	T	T	183	2	0.21	6.7	5	2.1	0.18	0.11
No-DKD	D0135	0	0.680729	6.46893	0.873258	3	1	49	90	171	30.7787	1	128	80	0	0	3	4.6	0.68	2.81	5.15	85	98	11.47	4.49	5.93	137	0.1	0.06	6.188	9.8	7.66	20.59	2.39	66.8	1	1	0	5/6	CT	T	151	2	0.09	12.36	5	1.7	0.13	0.13
No-DKD	D0136	0	1.83648	3.08589	0.611287	6	0	53	65.5	163	24.6528	0	134	66	0	0	0.77	3.06	2.09	0.69	5.9	45.4	115	8.9	4.14	4.23	125	0.14	0.15	9.724	7.4	5.13	18.39	0.36	-	0	0	0	-	-	-	213	2.1	0.22	6.5	6	1.5	0.46	0.25
No-DKD	D0137	0	0.959762	6.96171	0.901006	0	0	60	50	157	20.2848	1	147	75	0	0	1.63	4.28	1.37	2.31	6.2	64.5	94	8.31	3.64	4.25	128	0.1	0.1	5.304	11.1	7.16	12.68	1.69	64.7	0	0	0	6	C	T	93	1.3	0.2	3.8	2	1.2	0.34	0.13
No-DKD	D0138	0	0.582195	88.7138	1.95286	10	1	54	62	166	22.4996	0	145	93	0	0	1.31	6.05	1.3	4.27	8.9	71.9	107	6.52	1.58	4.33	144	0.22	0.2	3.536	6.2	5.58	12.26	1.14	63	0	1	1	5/6	T	TC	166	2	0.04	7	4	2.3	0.22	0.13
No-DKD	D0140	0	0.589611	0.1005	0.04159	18	1	62	67	164	24.9108	0	109	68	0	0	0.79	3.87	1.26	2.32	7	63.3	106	5.86	1.25	4.21	136	0.16	0.15	21.216	8.4	9.25	16.34	0.85	68.6	0	1	1	-	-	-	88	2	0.28	5.4	7	1	0.43	0.25
No-DKD	D0142	0	0.761769	2.01835	0.47977	0	1	47	85	174	28.075	0	134	93	0	0	11.04	7.43	0.72	2.63	4.8	72.1	112	7.69	2.46	4.82	167	0.26	0.12	20.332	10	7.55	17.1	1.91	71.1	0	0	0	6	CT	T	-	-	-	-	-	-	-	-
No-DKD	D0143	0	0.452214	1.60645	0.416049	0	1	65	80	173	26.7299	0	150	102	0	0	3	5.21	0.9	3.2	5.3	51	114	8.71	3.04	5.22	141	-	-	6.188	11.2	9.64	15.79	1.32	74.9	0	1	0	6	T	T	84	1.8	0.24	11.9	4	2.2	0.48	0.22
No-DKD	D0144	0	1.56261	1.69307	0.430248	3	1	56	74	165	27.1809	0	122	78	0	0	1.16	3.45	1.02	2	4.91	74	104	7.07	2.15	4.44	138	0.15	0.09	-	7.7	3.96	12.5	0.82	-	0	0	1	5/6	T	T	209	1.7	0.18	8.6	3	1.9	0.38	0.17
No-DKD	D0146	1	0.194647	-	-	7	0	54	75	160	29.2969	0	129	76	0	0	1.23	3.37	1.08	1.83	6	35.6	124	3.9	0.91	2.75	111	0.13	0.17	15.028	11.9	5.15	21.21	0.51	65	1	0	1	-	-	-	159	1.6	0.03	13.2	10	2.7	0.12	0.28
No-DKD	D0151	0	0.208095	3.15149	0.618204	10	0	70	65	155	27.0552	0	162	96	0	0	1.84	5.93	1.65	3.6	5.7	59.8	93	6.11	1.65	4.06	122	0.17	0.21	9.724	9.3	6.82	22.26	0.61	-	1	1	1	6	T	T	102	1.4	0.23	5.1	6	1.5	0.1	0.04
No-DKD	D0153	0	1.63177	2.69285	0.567362	10	1	74	71	166	25.7657	0	106	64	0	0	2.59	4.46	1.4	2.1	9.8	88.1	79	8.65	1.47	6.31	135	0.13	0.12	10.608	12.1	10.12	18.63	0.83	-	0	1	1	-	-	-	58	1.3	0.23	1.9	2	2.7	0.39	0.03
No-DKD	D0158	1	0.333864	2.17039	0.501113	12	1	56	76	176	24.5351	0	132	95	1	1	2.23	4.48	1.03	2.62	7.6	78.3	101	8.07	2.83	4.44	144	0.16	0.11	3.536	7	5.08	17.36	0.59	68.2	0	1	0	6	T	T	216	2	0.18	7.1	7	2.1	0.15	0.14
No-DKD	D0160	0	1.90948	5.53264	0.815089	0	0	62	57	156	23.4221	1	128	100	0	0	1.75	6.86	1.12	5.09	6.65	80.3	71	7.73	3.03	4.34	139	0.18	0.29	8.84	12	7.19	22.99	2.02	74.7	0	1	0	6	CT	TC	137	4	0.15	9.7	6	2.2	0.18	0.09
No-DKD	D0161	0	0.385524	3.21713	0.625017	0	1	55	83	177	26.493	0	119	88	1	0	4.5	6.27	0.98	3.63	5.7	63.3	112	7.99	2.28	5.26	141	0.1	0.07	15.912	12.5	5.33	18.94	1.04	69.2	0	0	1	6	T	T	122	2	0.41	12.7	4	0	0.35	0.24
No-DKD	D0162	1	0.251386	2.95476	0.59712	6	0	62	61	153	26.0584	1	160	88	0	0	1.02	3.82	1.07	2.37	5.9	58.4	100	6.92	2.31	4.21	143	0.08	0.1	7.956	6.9	4.14	10.8	1.53	74.2	0	1	1	6	T	TC	147	5.9	10.3	6.5	48	16.7	1.97	1.2
No-DKD	D0163	1	0.285864	5.08883	0.784534	15	1	54	72	176	23.2438	0	131	79	1	0	4.54	5.1	0.65	2.77	6.3	86.3	93	11.9	4.27	6.7	154	0.14	0.1	4.42	9.8	6.9	13.28	1.01	-	0	1	1	6	C	T	83	1.3	0.15	3.6	6	1.5	0.21	0.1
No-DKD	D0164	1	0.318616	2.88924	0.589865	0	0	60	46	158	18.4265	0	117	77	0	0	1.27	4.2	1.15	2.58	5	42.3	112	5.79	1.58	3.91	117	0.14	0.18	7.072	9.7	8.25	15.39	1.03	85.2	0	1	0	6	T	T	61	2	0.26	5.3	5	3.3	0.12	0.04
No-DKD	D0166	1	2.4852	3.66671	0.669011	0.5	1	45	70	176	22.5981	0	134	94	1	1	1.23	5.65	1.01	4.18	5.26	71	114	7.29	2.17	4.65	152	-	-	5.304	13.2	7.46	22.69	0.58	58.6	0	0	0	6	T	T	112	2	0.02	1.9	6	1.5	0.08	0.07
No-DKD	D0167	1	0.240738	2.97431	0.599262	12	1	54	80	167	28.6851	0	111	90	0	1	6.75	3.86	0.66	0.7	7.9	56.9	117	4.13	1.09	2.64	159	0.12	0.09	8.84	10.8	13.42	20.01	1.47	66.9	1	1	1	5	T	T	159	2	0.15	9.7	7	1.5	0.17	0.08
No-DKD	D0168	1	0.943556	3.98022	0.697249	0	1	49	63	162	24.0055	0	125	83	1	1	1.11	3.33	0.85	2.07	7.1	69.6	112	6.91	2.29	4.22	159	0.13	0.08	7.072	10	6.07	21.54	0.34	-	0	1	0	6	CT	T	158	2	0.69	8.6	6	0.3	0.51	0.15
No-DKD	D0169	1	0.969281	3.5996	0.66272	4	0	56	59	156	24.2439	0	113	51	0	0	1.75	7.28	1.33	5.3	5.32	61	102	7.49	2.02	5.07	131	0.1	0.1	13.26	9.7	6.93	20.17	0.56	-	1	0	1	5/6	T	TC	158	1.8	0.04	1	2	2.3	0.2	0.05
No-DKD	D0170	1	1.59759	2.64016	0.56112	15	0	54	66	148	30.1315	1	122	78	1	0	1.4	4.84	1.04	3.28	4.68	48	112	6.24	2.48	3.29	129	0.24	0.26	12.376	9.8	8.49	20.2	1.32	-	0	1	0	6	T	T	147	1.6	0.13	5.9	3	1.7	0.07	0.09
No-DKD	D0173	0	1.33078	1.66327	0.425415	1	0	61	49.5	156	20.3402	0	144	77	0	0	1.96	4.77	1.09	2.95	7.9	54	103	4.72	1.8	2.66	124	0.09	0.14	5.304	12.5	9.02	22.98	0.83	-	1	1	0	6	CT	T	38	1.8	0.14	12.7	3	1.9	0.1	0.16
No-DKD	D0175	1	0.969281	0.735319	0.239379	6	1	64	65	173	21.7181	1	140	82	0	1	0.77	5.08	1.43	3.37	5.17	76	97	4.39	1.52	2.6	127	-	-	5.304	7.9	3.91	13.12	0.28	-	0	0	0	6	T	T	166	2	0.25	4.2	6	2.2	0.28	0.09
No-DKD	D0177	1	1.00967	1.06622	0.315177	10	1	34	55	168	19.487	0	122	78	0	0	0.9	5.53	1.15	4.05	5.7	72	123	-	-	-	-	0.17	0.08	8.84	-	9.16	17.87	1.15	-	0	0	0	6	CT	TC	198	2	0.33	12.4	17	4	0.01	0.08
No-DKD	D0178	1	0.396499	4.2269	0.718244	1	1	49	84	173	28.0664	0	118	73	1	1	14.59	6.55	0.67	0.48	4.39	53	125	7.91	1.97	5.07	134	-	-	4.42	8.2	8.72	15.02	2.2	-	0	1	0	6	T	TC	246	2	0.29	11.5	5	0.9	0.12	0.16
No-DKD	D0179	1	0.529953	1.75188	0.439629	0.5	1	37	68	175	22.2041	0	110	71	1	1	2.25	4.33	0.97	2.53	6.21	74	118	5.87	2.33	2.95	149	0.07	0.06	7.072	12.2	6.99	17.95	0.67	-	0	1	0	6	T	T	205	2	0.18	5.4	4	1.4	0.05	0.08
No-DKD	D0180	1	0.526248	2.23993	0.510536	22	1	64	79	174	26.0933	0	158	82	1	0	0.45	3.01	1.27	1.57	6.1	56	110	9.79	2.54	6.55	131	0.22	0.12	5.304	7.5	7.14	16.17	1.06	-	0	1	0	5/6	T	T	226	3	0.22	8.5	2	1.2	0.1	0.04
No-DKD	D0181	1	1.09028	3.01891	0.604108	2	1	40	85	176	27.4406	0	131	90	0	1	3.63	3.91	0.71	1.86	3.23	49	139	6.31	1.11	4.87	160	0.12	0.07	9.724	12.1	0.71	1.71	0.75	-	0	0	0	6	T	T	233	3.6	0.56	15.1	11	6.7	0.13	0.12
No-DKD	D0182	1	1.13417	2.61791	0.558458	4	0	54	55	154	23.1911	0	140	69	0	0	0.6	3.93	1.38	2.33	5.42	48	112	7.46	1.67	5.34	110	0.34	0.41	11.492	10.4	9.99	25.68	1.18	77.4	1	0	0	6	C	T	149	1.4	0.16	2.2	6	1	0.26	0.1
No-DKD	D0183	1	1.31264	2.1289	0.495392	3	0	51	75	166	27.2173	0	123	73	0	0	1.72	3.88	1.2	2.04	3.66	39	123	6.13	2.4	3.35	128	0.39	0.38	21.216	7.7	8.52	14.78	1.01	68.6	1	1	1	6	CT	T	129	1.6	0.01	4	9	5.1	0.28	0.03
No-DKD	D0186	1	0.321038	1.13247	0.328883	30	1	69	67	160.5	26.0091	1	129	88	0	0	1.84	4.4	0.79	2.93	4.94	61	103	8.3	2.49	5.06	146	0.44	0.32	18.564	7.4	6.81	14.92	2.02	70.6	0	1	0	6	T	T	156	1.9	0.11	5.6	1	1.2	0.02	0.25
No-DKD	D0187	1	0.548433	3.51015	0.654191	3	0	63	68	160	26.5625	1	152	86	0	0	1.77	3.64	1.11	1.88	5.02	48	106	7.04	2.33	3.9	117	0.23	0.23	7.072	6.4	5.83	18.86	1.53	63.1	0	1	0	6	T	T	120	1.8	0.18	3.9	5	1.9	0.15	0.22
No-DKD	D0188	1	0.395961	0.867614	0.271287	0	1	41	58	171	19.8352	0	121	82	0	0	0.66	3.21	1.16	1.81	7.2	58	128	-	-	-	-	0.32	0.29	6.188	13.3	13.84	22.15	0.69	70.2	0	1	1	6	CT	T	127	1.8	0.17	3.3	2	0.6	0.37	0.13
No-DKD	D0190	1	0.282135	2.17331	0.501513	2	1	50	55.5	170	19.2042	0	89	67	0	1	1.75	4.56	1.24	2.67	8.8	54	123	4.45	1.2	2.89	135	0.08	0.29	14.144	16.4	8.85	22.04	0.34	89.5	1	1	1	6	CT	T	130	1.9	0.38	7.2	6	0.7	0.18	0.15
No-DKD	D0191	1	0.694152	2.46218	0.53935	0	1	59	87	177	27.7698	0	149	81	1	0	1.85	4.52	0.87	2.97	5.4	71.4	103	7.61	2.09	4.93	150	0.32	0.4	7.072	11.2	7.46	17.01	0.89	78.2	0	1	0	5/6	T	T	156	1.6	0.16	6.8	6	3	0.4	0.15
No-DKD	D0192	1	0.437001	4.31667	0.72564	11	0	51	55	158	22.0317	0	103	60	0	0	0.56	4.03	1.61	2.21	10	52.5	111	9.02	1.78	6.28	122	0.06	0.11	16.796	7.8	15.01	20.55	1.27	72.4	1	1	1	6	T	TC	138	1.2	0.37	11.5	3	1.5	0.39	0.15
No-DKD	D0195	1	0.301496	2.21772	0.507548	16	0	58	59	167	21.1553	0	114	71	0	0	0.96	4.99	1.19	3.44	5.1	35.7	120	8.11	2.53	5.03	137	0.39	0.66	15.912	8	6.17	19.74	0.93	79.1	0	1	1	6	T	TC	60	1.2	0.14	2	3	1	0.01	0.13
No-DKD	D0196	1	1.35167	2.26215	0.513504	17	0	54	61	151	26.7532	0	127	68	0	0	3.32	5.84	1.19	3.42	6.4	43.2	116	6.73	2.69	3.65	135	0.16	0.27	14.144	10.1	11.73	21.82	0.92	72.9	1	1	1	-	-	-	119	1.5	0.11	4.8	10	8.2	0.23	0.13
No-DKD	D0197	1	0.426669	6.64281	0.883253	20	1	68	60	168	21.2585	1	155	87	0	0	0.91	2.61	0.99	1.28	5.03	85	86	4.73	1.05	3.3	132	0.29	0.26	12.376	8.4	8.18	22.9	0.04	-	1	1	0	6	T	TC	223	2.7	0.38	6	5	3.5	0.09	0.02
No-DKD	D0198	1	0.798313	20.5051	1.33254	5	0	54	72	162	27.4348	0	149	90	0	0	3.5	4.78	0.83	2.66	5.3	56.4	107	10.86	5.68	4.45	132	0.29	0.34	29.172	7.9	8.6	19.69	2.36	80.1	0	0	0	6	T	T	-	-	-	-	-	-	-	-
No-DKD	D0199	1	0.30799	101.174	2.00934	10	1	59	75	172	25.3515	1	175	90	0	0	1.72	3.92	0.98	2.3	4.56	50	119	6.53	0.68	5.55	127	0.14	0.21	19.448	11	15.01	-	1.3	-	-	-	-	-	-	-	341	5.4	4.38	14.8	22	4.2	0.22	0.28
No-DKD	D0200	1	0.810377	2.97431	0.599262	3	1	37	91.5	180.002	28.24	0	132	88	1	0	3.13	3.69	0.7	1.83	4.9	50.6	139	8.69	2.26	5.9	156	0.18	0.3	17.68	8.3	7.27	13.71	1.21	63.2	0	0	1	6	CT	TC	238	3.2	0.37	12.8	38	3	0.3	0.14
No-DKD	D0203	0	0.692737	3.1974	0.62298	3	1	66	85	177.103	27.1	1	169	84	1	1	4.16	3.99	0.65	1.8	4.44	81	92	5.88	1.51	3.91	124	0.31	0.37	6.188	9.5	9.27	23.59	1.91	82.6	0	1	1	6	CT	T	132	2	0.21	1.4	5	5.5	0.52	0.33
No-DKD	D0206	0	0.789102	104.647	2.02386	20	1	72	54	165.985	19.6	0	102	62	1	1	0.8	3.93	1.51	2.12	6.71	59	102	5.74	1.59	3.65	132	0.23	0.22	7.072	13.2	3.06	17.7	0.11	81.7	1	0	0	5/6	CT	T	-	-	-	-	-	-	-	-
No-DKD	D0207	0	0.895475	2.36249	0.526661	15	1	52	81	171.999	27.38	0	132	82	1	1	1.02	4.45	1.38	2.69	5.8	57.1	119	7.18	2.19	4.43	148	0.2	0.11	5.304	10	7.58	16.07	0.32	90.2	1	0	0	6	T	T	223	2.6	0.3	11.1	6	2.7	0.01	0.25
No-DKD	D0209	0	0.661721	1.41297	0.382552	0.5	1	68	52	166.312	18.8	0	156	92	1	1	0.85	5.75	1.53	3.91	5.5	60	104	6.18	1.84	3.91	135	-	-	15.912	16	5.01	22.73	0.38	79.4	0	1	1	6	T	T	127	1.9	0.33	2.5	5	0.6	0.19	0.15
No-DKD	D0217	0	0.276623	-	-	20	0	60	70	155.017	29.13	1	144	80	0	0	1.4	3.81	0.94	2.35	8.8	62.2	99	8.82	3.43	4.92	138	0.18	0.23	9.724	6.7	7.78	14.31	1.54	80.1	0	1	0	5/6	T	T	208	1.9	1.48	13.7	6	4.3	0.13	0.19
No-DKD	D0219	0	0.70808	1.51152	0.399937	0.5	1	50	75	179.993	23.15	0	122	79	1	1	1.77	4.09	0.85	2.59	6.8	60.5	118	8.11	3.3	4.26	171	0.34	0.24	-	11	12.68	26.36	1.1	89.1	0	0	1	5/6	CT	T	213	2	0.05	5.2	8	1.1	0.24	0.14
No-DKD	D0220	0	0.455386	1.41297	0.382552	21	1	55	80	163.001	30.11	0	129	89	1	0	1.43	4.22	1.03	2.66	8	73.2	105	6.19	2.28	3.39	137	0.2	0.16	18.564	8.3	8.33	13.6	0.48	81.5	1	1	1	6	T	T	135	2.1	0.16	3.5	5	5	0.11	0.08
No-DKD	D0222	1	1.22083	3.17964	0.621139	3	0	53	53	153.992	22.35	1	160	100	0	0	3.8	5.36	1.24	2.71	3.9	44.3	116	6.03	2.31	3.36	131	0.03	0.07	13.26	9.4	6.08	15.48	0.81	85.5	1	1	1	6	T	T	138	2	0.03	4.6	8	1.6	0.14	0.12
No-DKD	D0223	0	0.151759	4.58799	0.747256	0	0	56	58	153.021	24.77	0	137	79	0	0	1.5	7.76	1.46	5.75	7	38.7	119	6.45	1.98	4.21	136	-	-	18.564	13.8	11.41	22.51	0.7	72.3	0	0	1	6	CT	T	230	2.3	1.55	15.7	6	7.8	0.17	0.22
No-DKD	D0228	1	0.624751	6.32099	0.86457	1	1	57	120	175.008	39.18	1	93	67	1	0	1.98	3.18	0.71	1.74	4.7	60	112	6.58	2.21	3.93	136	0.18	0.15	7.072	7.8	6.7	8.66	2.37	64.7	0	1	1	6	CT	T	-	-	-	-	-	-	-	-
No-DKD	D0229	1	0.249684	6.65006	0.883665	20	0	69	65	163.618	24.28	1	135	71	0	0	1.63	4.21	1.3	2.31	6.5	66.2	86	6.74	2.61	3.62	121	0.1	0.16	-	9.3	7.66	22.77	0.07	82.7	0	1	1	6	T	T	153	2	0.17	5.3	6	2.6	0.26	0.15
No-DKD	D0230	1	1.43376	1.94613	0.469252	9	0	62	64	160	25	0	115	63	0	0	0.74	4.67	1.42	2.98	5.1	36.6	116	9.01	3.21	5.16	145	0.32	0.27	-	12.1	10.76	28.93	0.96	83.3	0	1	1	-	-	-	125	1.7	0.22	4.8	6	4	0.31	0.33
No-DKD	D0231	1	0.199539	2.16404	0.500242	13	0	53	61	163.675	22.77	0	114	73	0	0	1.5	4.34	1.34	2.45	6.7	30.9	131	7.3	1.42	5.49	140	0.2	0.24	18.564	9.1	10.08	24.81	0.56	65	0	0	1	6	CT	T	160	2.2	0	9.9	5	0.4	0.2	0.18
No-DKD	D0232	1	0.392249	2.56127	0.551605	15	1	69	50	164.666	18.44	1	128	70	1	1	1.13	5.2	1.92	2.86	7	62.7	101	8.82	2.18	6.07	127	0.15	0.27	4.42	7.1	10.22	17.04	0.68	83.3	1	1	1	6	CT	T	129	2	0.17	5.6	4	1.4	0.43	0.1
No-DKD	D0234	1	0.608903	3.41988	0.64541	6	0	55	47	156.052	19.3	0	121	73	0	0	0.98	4.98	1.57	3.05	9	51.1	109	5.11	1.56	3.23	121	0.08	0.13	7.072	8.8	11.45	19.76	0.39	84.8	0	1	1	6	T	TC	120	1.8	0.22	1.6	4	7	0.33	0.22
No-DKD	D0238	1	2.71083	13.2335	1.15331	17	1	73	59	160.163	23	0	156	88	0	0	2.69	5.58	-	-	5.6	67.7	96	5.48	1.88	2.97	125	0.17	0.21	5.304	8.6	9.03	18.64	0.66	72.2	1	1	1	6	CT	T	185	2	0.79	15.1	5	4.2	0.19	0.23
No-DKD	D0239	1	0.326848	4.22424	0.718023	7	0	59	61	150.031	27.1	1	138	80	0	0	1.33	3.24	1.11	1.64	3.5	32.7	123	4.3	1.39	2.58	122	0.22	0.38	15.028	13.7	11.58	22.23	0.63	79.4	0	1	1	6	CT	T	129	1.7	0.2	8.2	6	0.4	0.49	0.15
No-DKD	D0240	1	1.0193	6.46485	0.873021	8	1	46	77	177.028	24.57	0	142	99	0	1	3.87	5.84	1.05	3.36	5	76.3	110	7.71	1.51	5.29	139	0.13	0.09	14.144	8.4	10.61	15.25	1.68	84	0	1	0	5/6	C	T	227	2.3	0.16	14.1	6	0.8	0.32	0.19
No-DKD	D0241	0	0.875863	4.8514	0.76726	2	1	50	61	168.011	21.61	0	117	80	0	0	6.69	4.55	0.74	1.33	5.7	46.9	131	9.05	3.85	4.69	144	0.14	0.11	8.84	8.7	7.63	17.62	2.31	76.7	0	1	0	6	T	TC	71	1.4	0.22	8.5	3	0.6	0.03	0.19
No-DKD	D0242	0	1.46333	3.66061	0.668443	5	1	51	84	185.013	24.54	0	118	89	0	0	2.39	3.55	0.85	1.82	5.3	56.1	121	7.97	2.78	4.56	141	0.28	0.19	13.26	7.1	7.86	19.47	1.49	79	0	1	1	5/6	CT	TC	72	1.9	0.04	6.4	5	2.2	0.13	0.13
No-DKD	D0244	0	1.07642	3.39984	0.643437	10	1	56	71	167.026	25.45	0	131	77	0	0	1.92	5.82	1.16	3.95	3.23	70	106	8.96	2.44	5.8	129	-	-	27.404	8.5	9.22	17.85	0.8	78.3	1	0	0	6	CT	TC	63	1.3	0.11	4.6	6	1	0.36	0.03
No-DKD	D0246	0	1.34183	13.9756	1.17538	9	0	63	90	164.995	33.06	0	146	69	0	0	3.39	5.17	1.28	2.64	8.2	66.7	89	6.54	2.1	3.95	135	0.22	0.19	7.072	8.4	7.64	13.18	1.54	75.5	0	0	0	6	T	T	54	1.7	0.04	5.2	3	1	0.45	0.08
No-DKD	D0247	0	0.818424	3.60038	0.662794	19	1	63	67	164.003	24.91	0	115	57	0	1	0.87	2.41	1.21	0.88	7.3	60.1	108	5.98	1.22	4.14	127	0.32	0.27	19.448	6.8	9.61	13.55	1.16	72	1	1	1	6	T	T	50	1.2	0.07	3.3	2	0.4	0.12	0.15
No-DKD	D0249	0	1.07341	3.2997	0.633438	15	1	62	66	170.139	22.8	1	154	73	0	0	1.34	4.46	1.38	2.58	9.5	112.3	64	7.94	2.37	5.09	134	0.18	0.19	10.608	6.5	3	12.15	0.07	83.1	0	1	1	6	T	T	54	1.9	0.74	5.8	5	1.5	0.33	0.06
No-DKD	D0250	0	2.60489	1.64963	0.423185	18	0	68	53	156.03	21.77	1	107	62	0	0	1.23	5.11	1.41	3.24	6.2	65.2	88	6.98	2.08	4.45	120	0.03	0.05	12.376	7	5.34	12.62	1.25	96.6	0	1	0	6	T	T	120	2	0.32	11	3	1.1	0.29	0.13
No-DKD	D0251	0	1.7853	1.92873	0.466679	0	1	45	47.6	160.016	18.59	0	127	86	0	0	1.39	2.42	0.99	0.92	4.7	68.8	116	8.93	2.51	5.83	159	0.06	0.09	4.42	11.9	7.36	15.98	1.15	79	0	1	0	6	CT	T	34	1.4	0.64	4.4	3	2.1	0.08	0.2
No-DKD	D0252	-	0.541039	-	-	4	0	67	74.2	160.012	28.98	0	133	88	0	0	1.38	4.28	0.47	3.3	5.8	48.7	102	8.06	2.96	4.47	114	0.15	0.23	18.564	8.5	10.63	16.75	1.11	96.7	1	1	0	-	-	-	-	-	-	-	-	-	-	-
No-DKD	D0253	0	2.76263	9.06259	1.00271	0	1	46	76	172.032	25.68	0	125	91	1	1	0.83	4.88	1.45	3.12	4.4	53	128	6.54	2.3	3.52	160	-	-	28.288	10.3	11.92	16.54	2.11	72.9	0	1	0	6	C	T	120	2.6	0.33	12.5	19	3.7	0.31	0.19
No-DKD	D0256	0	0.469834	2.63485	0.560486	12	0	56	56	164.997	20.57	0	116	74	0	0	1.04	3.66	1.12	2.16	5.1	54.9	106	8.57	1.92	6.11	104	0.14	0.18	26.52	7.8	9.8	22	0.4	85.7	0	0	0	-	-	-	38	2	0.22	5	4	2	0.58	0.12
No-DKD	D0258	1	0.82128	4.61035	0.74899	8	0	65	57.5	153.01	24.56	1	127	80	0	0	3.26	6.29	0.98	4.1	5.7	73.4	78	8.9	1.72	6.84	117	0.27	0.23	21.216	8.7	6.48	16.27	0.96	69.7	0	1	0	6	CT	T	45	1.9	0.17	3.9	3	4.6	0.43	0.13
No-DKD	D0260	0	0.890332	2.58436	0.554412	9	1	65	57	164.011	21.19	1	117	79	0	0	1.83	4.28	0.85	2.75	6.2	72.6	98	5.4	1.78	3.14	148	-	-	3.536	6.7	8.13	14.02	0.81	104	0	1	0	5/6	T	T	-	-	-	-	-	-	-	-
No-DKD	D0262	0	1.50875	3.08964	0.611685	0	0	68	59	154.024	24.87	1	114	81	0	0	2.13	3.29	1.12	1.38	9.7	65.2	88	7.55	2.34	4.82	111	-	-	7.956	9	5.5	8.68	0.82	73.1	0	1	0	6	T	T	-	-	-	-	-	-	-	-
No-DKD	D0263	0	0.270778	6.08742	0.850488	9	1	62	82	170.011	28.37	1	124	84	0	1	2.15	4.98	1.03	3.15	6.3	68.7	83	6.18	2.5	3.21	158	0.14	0.09	3.536	6.6	7.95	14.93	1.68	76.5	1	1	0	6	T	TC	51	2	0.17	3.6	3	1.4	0.41	0.27
No-DKD	D0264	0	0.514266	1.57626	0.41099	7	1	56	75	170.005	25.95	1	132	89	0	0	2.32	4.82	1.3	2.66	6.7	79.1	101	7.14	2.93	3.94	164	0.24	0.13	5.304	8.5	9.22	15.07	1.18	83.7	0	1	0	6	CT	T	35	1.8	0.12	6.6	5	3	0.05	0.06
No-DKD	D0267	1	0.72776	2.86216	0.58683	20	1	73	83.2	166.119	30.15	1	149	70	1	0	2.39	4.44	0.91	2.65	4.5	83.8	84	12.29	3.89	7.66	150	0.22	0.25	22.1	10.3	8.32	16.54	1.81	106.1	0	1	1	6	T	T	50	1.6	0.45	7.8	4	0.9	0.14	0.1
No-DKD	D0268	1	0.757008	2.0547	0.484969	29	0	58	56	160.018	21.87	1	120	83	0	0	0.81	3.29	1.39	1.6	7	58.2	103	4.06	1.21	2.64	96	0.08	0.11	7.072	7.1	6.27	14.55	0.86	84.6	0	1	0	6	T	T	47	1.5	0.35	3.1	6	0.7	0.3	0.11
No-DKD	D0270	0	0.458409	1.09854	0.321917	7	1	56	79	173.019	26.39	1	136	90	0	1	1.67	4.57	1.07	2.88	4.9	72.7	105	7.32	2.28	4.37	146	0.07	0.09	11.492	7.7	6.66	17.82	1.04	70.1	0	1	0	6	T	T	65	2	0.03	10.2	7	2.7	0.56	0.16
No-DKD	D0271	1	0.421191	1.90354	0.462928	10	0	55	49	160.003	19.14	0	114	81	0	0	1.07	4.22	1.17	2.65	8.1	58.9	104	6.93	1.77	4.68	117	0.07	0.1	12.376	7.1	4.84	20.53	0.63	87.6	0	0	0	6	CT	T	43	1.2	0.41	5.3	3	3.5	0.37	0.06
No-DKD	D0272	1	0.706783	1.60142	0.41521	7	0	47	58	165	21.3039	0	127	78	0	0	1.16	3.88	0.95	2.5	5.68	48	118	6	1.93	3.7	122	-	-	10.608	6.1	6.02	8.3	1.34	76.8	0	1	1	6	CT	T	38	1.4	0.01	3.3	3	1.8	0.22	0.22
No-DKD	D0275	1	0.304866	1.90354	0.462928	5	1	57	74	175.012	24.16	1	104	74	1	1	-	-	-	-	10.2	61.2	111	5.88	1.63	3.99	113	0.26	0.16	9.724	12.6	4.18	17.44	0.46	87.6	0	0	1	6	T	T	36	1.6	0.18	11.2	2	1.3	0.58	0.17
No-DKD	D0276	1	0.831173	19.3839	1.30929	8	0	57	57	154.985	23.73	0	121	83	0	0	1.85	4.44	0.88	2.88	4.09	66	94	6.03	1.52	4.33	126	0.26	0.23	15.912	7.2	5.82	10.88	2.11	72.4	0	1	0	5/6	CT	T	28	2	0.2	3.1	9	3.1	0.25	0.06
No-DKD	D0277	1	0.658841	2.58436	0.554412	30	1	77	73	163.017	27.47	1	155	67	0	0	1.66	3.02	0.81	1.6	6.7	76.1	89	6.72	1.88	4.3	116	0.3	0.25	8.84	6.7	6.7	14.77	0.91	94.9	0	1	1	6	T	TC	51	2	0.12	5.2	9	1.6	0.22	0.11
No-DKD	D0279	1	1.03118	4.94082	0.773846	25	0	60	61	158.017	24.43	0	121	69	0	0	0.72	5.42	1.86	3.29	6.7	74.7	79	7.11	1.42	5.38	126	0.09	0.11	14.144	8.9	11.09	28	0.44	88.1	1	1	0	-	-	-	73	2	0.37	7.3	7	3.5	0.46	0.07
No-DKD	D0281	1	0.861262	2.20594	0.505955	0	1	46	78	174.998	25.47	0	128	88	1	0	1.29	4.31	0.94	2.89	5.98	71	113	8.84	1.86	6.04	167	-	-	6.188	11.3	7.94	21.8	0.66	96.8	0	1	1	6	T	T	53	1.3	0.15	2.5	3	3.8	0.22	0.06
No-DKD	D0285	0	0.447295	5.80675	0.83294	10	0	65	63	151.994	27.27	1	130	90	0	0	2.11	3.23	0.77	1.68	4.8	65.5	90	5.9	1.68	3.68	135	0.23	0.21	6.188	8.2	6.11	21.77	0.96	-	0	0	0	5/6	CT	TC	81	1.3	0.1	12.3	3	2.1	0.08	0.19
No-DKD	D0286	0	0.553357	3.36788	0.640271	12	0	72	48	151.984	20.78	1	136	77	0	0	2.45	2.87	0.98	0.98	4.6	63.5	88	6.58	2.2	3.84	125	0.28	0.36	18.564	6.4	6.73	10.88	2	73.5	0	1	0	5/6	T	T	162	2.4	0.37	5.2	12	4.5	0.3	0.01
No-DKD	D0287	0	1.07036	2.86216	0.58683	0	1	54	83	183.983	24.52	1	148	95	0	0	1	3.95	0.89	2.69	6.2	64.1	112	8.24	1.76	5.64	157	0.31	0.16	7.956	12.1	5.42	17.6	1.8	84.9	1	0	1	6	CT	TC	162	2	0.01	8.8	6	2.1	0.24	0.18
No-DKD	D0289	0	0.56589	2.0547	0.484969	21	1	64	70	166.998	25.1	0	109	57	0	1	0.9	2.73	1.09	1.31	3.55	64	104	5.02	2.27	1.98	129	-	-	12.376	6.8	7.12	18.81	0.63	82.9	0	1	1	6	T	T	163	2.3	0.08	4.1	6	3.6	0.22	0.19
No-DKD	D0291	0	0.859958	-	-	0	1	51	61	169.989	21.11	0	127	83	0	0	1.31	4.84	1.57	2.79	4.21	61.1	116	4.2	1.33	2.45	137	-	-	12.376	13.1	4.97	19.7	0.82	69.6	0	1	0	6	T	T	126	2.9	0.02	13.8	5	1	0.19	0.18
No-DKD	D0295	0	0.88233	2.73347	0.572113	0.5	0	48	57	160.02	22.26	0	136	78	0	0	1.13	5.96	2.58	2.96	4.13	46	119	10.34	0.45	9.66	138	0.16	0.17	19.448	14.4	7.29	25.25	0.84	87.9	0	0	1	6	T	T	169	2	0.14	6.1	6	3	0.15	0.22
No-DKD	D0298	0	0.376253	1.31923	0.365344	9	1	44	84	181.001	25.64	1	134	96	0	1	1.17	4.38	1.06	2.89	7.5	58	125	6.7	2.54	3.63	161	0.37	0.23	8.84	10.2	11.32	19.5	1.02	90.8	1	0	0	6	CT	T	293	2.3	0.55	4.4	6	1.8	0.07	0.15
No-DKD	D0299	1	0.273511	4.8554	0.767557	30	0	63	48	157.991	19.23	1	138	68	0	0	3.28	3.63	0.73	1.69	11.9	84.9	66	4.84	1.31	3.14	113	0.03	0.05	13.26	9.8	14.64	33.59	0.47	93.5	0	1	1	6	T	TC	115	2.9	0.9	1.8	8	1.9	0.38	0.07
No-DKD	D0300	0	0.390874	3.06533	0.609096	0	1	54	76	177.032	24.25	0	140	83	1	1	1.41	4.09	0.97	2.6	10.6	67.3	109	9.2	1.53	6.88	129	0.15	0.1	8.84	7.8	12.89	26	0.6	98.8	0	1	0	6	T	T	235	2	0.35	12.7	5	4.4	0.13	0.2
No-DKD	D0302	0	0.937393	2.59146	0.555271	15	0	85	58	161.02	22.37	1	160	69	0	0	1.37	2.14	0.67	0.96	8.1	66.6	76	6.49	2.1	3.9	114	0.16	0.19	-	9.5	9.8	26.61	2.04	79.2	1	1	1	6	CT	T	208	1.7	0.11	6.8	5	4.4	0.4	0.05
No-DKD	D0303	1	0.115334	2.16621	0.50054	10	1	56	73	174.005	24.11	0	124	79	1	1	1.61	4.37	1.13	2.64	3.82	68	108	6.19	1.84	3.71	152	0.2	0.11	4.42	7.5	5.95	16.75	0.54	106.8	0	1	0	6	T	TC	171	1.5	0.23	10.4	4	8.8	0.2	0.31
No-DKD	D0305	0	0.519186	3.68355	0.670575	8	1	57	88	180.002	27.16	1	129	83	0	1	3.11	4.18	0.84	2.19	5.78	57	115	5.99	1.8	3.82	150	0.23	0.18	7.072	8.5	7.57	18.9	1.63	72.3	0	1	0	6	T	T	146	1.8	0.33	11.2	2	1.7	0.13	0.22
No-DKD	D0306	1	0.450852	1.7892	0.44548	14	1	78	53	157.742	21.3	1	135	58	1	0	1.07	2.59	0.78	1.41	5	60.2	97	6.93	1.13	5.17	142	0.2	0.26	15.912	9.7	8.54	33.48	1.12	99	0	1	0	5/6	CT	T	156	2.1	0.05	1.6	6	0.1	0.18	0.03
No-DKD	D0309	0	0.214182	2.14262	0.497292	15	1	55	60	173.99	19.82	0	111	71	0	0	1.83	4.55	0.78	3.09	5.14	89	89	5.17	1.23	3.51	132	0.11	0.08	5.304	7.1	3.39	15	0.14	99.6	0	1	0	6	T	T	162	2	0.3	3.5	3	0.2	0.29	0.2
No-DKD	D0310	0	0.257768	1.69509	0.430573	10	0	48	53	161	20.4467	0	127	82	0	0	0.59	3.49	1.58	1.69	6.12	54	113	5.96	2.27	3.43	121	0.14	0.15	7.956	11	9.51	22.71	0.62	69.3	1	0	0	5/6	T	T	206	1.6	0.21	11.2	2	0.1	0.12	0.29
No-DKD	D0311	1	0.302493	6.44785	0.872031	20	1	65	56	167	20.0796	1	152	69	1	1	0.53	3.41	1.16	2.05	64.5	54	110	8.65	3.41	4.37	146	0.14	0.35	21.216	6.6	4.43	19.12	0.73	107.6	0	1	1	6	T	T	139	2	0.15	4.1	5	3.4	0.21	0.11
No-DKD	D0312	1	0.227949	3.39792	0.643247	10	0	57	58	153	24.7768	0	122	78	0	0	1.17	4.06	1.18	2.45	4.57	47	111	7.84	2.66	4.67	119	0.34	0.31	12.376	8.1	5.6	19.98	0.31	74.1	0	1	1	6	T	T	148	1.9	0.09	6.8	2	0.1	0.27	0.13
No-DKD	D0315	0	0.338064	1.71861	0.434347	8	1	62	65	175	21.2245	0	133	75	1	0	1.37	3.86	0.85	2.5	7.9	79.7	97	5.87	1.69	3.67	146	0.29	0.24	12.376	9.3	5.24	25.07	0.73	85.3	0	1	0	5/6	CT	T	-	-	-	-	-	-	-	-
No-DKD	D0316	0	0.361032	4.01747	0.700485	0	0	43	78	175	25.4694	0	122	87	0	0	3.02	6.14	1.01	4.01	5.9	72.4	93	5.2	1.77	3.17	140	-	-	-	11.8	6.97	18.26	0.83	86.1	0	0	0	5/6	T	T	-	-	-	-	-	-	-	-
No-DKD	D0318	0	0.555275	1.22541	0.34741	15	1	58	70	183	20.9024	0	122	51	1	1	0.54	3.05	0.98	1.87	8.5	50.5	120	6.61	1.53	4.67	127	0.14	0.1	10.608	7.2	6.58	15.72	0.53	70.5	0	1	0	5/6	T	T	-	-	-	-	-	-	-	-
No-DKD	D0319	1	0.227949	3.63591	0.666135	0	1	40	88	180	27.1605	0	118	82	1	1	4.11	4.89	1.03	2.34	4.2	64	123	5.88	2.36	3.12	138	0.13	0.09	6.188	9.4	11.08	22.33	1.61	69.6	0	0	0	5/6	CT	T	-	-	-	-	-	-	-	-
No-DKD	D0320	0	0.413945	7.78733	0.943857	4	1	43	85	175	27.7551	1	113	70	1	1	4.77	3.16	0.48	0.92	5.2	78.7	111	7.52	2.69	4.43	125	-	-	-	8.5	7.46	10.16	1.56	73.2	1	0	0	6	CT	T	170	0.9	0.06	4.8	5	2.6	0.26	0.03
No-DKD	D0321	0	0.184339	12.4024	1.12718	14	0	55	59	155	24.5578	0	134	60	0	0	1.03	6.31	1.24	4.69	8.3	39	119	6.79	2.88	3.51	109	0.29	0.39	5.304	8.9	6.85	21.43	0.42	71.2	1	1	1	6	T	T	96	1.3	0.13	12	2	3.1	0.12	0.21
No-DKD	D0322	0	0.338064	7.54294	0.931607	16	0	68	67	155	27.8876	1	133	79	0	0	0.9	3.94	1.33	2.28	5.24	64	90	7.6	1.91	5.24	138	0.1	0.14	8.84	5.8	5.39	25.99	1.16	74.7	0	1	0	6	T	T	101	1	0.26	7.9	3	1.4	0.22	0.18
No-DKD	D0323	0	0.382649	7.05529	0.906081	20	0	63	65	155	27.0552	0	128	65	0	0	0.94	2.27	1.1	0.82	5.35	44	109	8.39	2.81	4.78	137	0.15	0.19	12.376	5.9	5.34	16	1.15	82	0	1	1	6	T	T	58	1	0.12	3.3	2	2.3	0.08	0.04
No-DKD	D0325	0	0.554628	3.1128	0.614138	12	0	46	62	170.013	21.45	0	115	54	0	0	0.6	4.51	1.89	2.4	2.55	55	114	4.56	1.27	2.81	100	0.4	0.36	15.028	6.3	7.15	23.68	0.14	72.8	0	0	1	6	T	T	69	1.1	0.14	10.6	2	3.6	0.39	0.19
No-DKD	D0327	0	0.544089	2.30783	0.519543	8	1	45	68	175.016	22.2	0	119	82	1	1	2.61	5.22	1.08	3.17	5.7	51.5	130	7.93	2.59	4.76	153	0.07	0.1	-	6.2	7.7	15.62	0.71	75.6	0	1	0	6	CT	T	116	1.3	0.42	11.5	6	4.2	0.41	0.27
No-DKD	D0330	0	0.270948	2.73347	0.572113	13	1	64	85	168.045	30.1	1	153	83	1	0	1.05	5.13	0.9	3.84	4.9	67.7	82	5.77	1.79	3.27	133	0.11	0.1	22.984	10.3	9.62	24.42	0.68	76.4	0	1	0	6	T	T	-	-	-	-	-	-	-	-
No-DKD	D0331	0	0.444764	3.27905	0.631347	30	1	59	55	170.005	19.03	0	119	85	0	0	0.63	3.61	1.08	2.3	6.24	61	110	6.18	1.63	4.19	128	0.13	0.1	5.304	10.2	4.23	25.55	0.23	72.2	0	0	1	-	-	-	-	-	-	-	-	-	-	-
No-DKD	D0333	0	0.732744	-	-	3	1	39	85	166.125	30.8	0	142	82	1	1	2.42	3.89	0.58	2.41	6.3	51	136	6.61	2.34	3.81	161	0.26	0.13	10.608	6.9	5.76	14.73	2.08	58	0	0	0	6	C	T	-	-	-	-	-	-	-	-
No-DKD	D0336	0	0.257449	3.0205	0.60428	11	1	57	83.5	171.017	28.55	1	155	84	1	1	5.12	6.3	1.09	3.32	9.5	96	80	10.49	3.74	5.97	141	0.95	0.48	16.796	6.3	5.83	18.83	1.74	82.2	0	1	1	6	CT	TC	75	1	0.19	0.5	4	1.2	0.29	0.08
No-DKD	D0337	0	0.823176	4.81277	0.764383	44	0	66	55	158.006	22.03	1	134	71	0	0	0.92	4.98	1.93	2.71	3.85	59	97	7.78	3.35	3.79	127	0.25	0.29	7.072	7.1	8.95	25.59	0.32	90.8	0	1	0	6	T	TC	75	1.4	0.21	6.2	12	3.3	0.26	0.08
No-DKD	D0338	0	1.52298	1.68363	0.428723	16	0	60	59	162.005	22.48	1	160	88	0	0	4.33	5.34	0.98	2.76	6.3	41.8	113	6.03	2.74	2.73	117	0.08	0.1	15.912	10.9	12.01	21.93	0.82	92.7	1	1	0	6	CT	TC	106	0.4	0.15	4.9	5	1.8	0.19	0.21
No-DKD	D0339	0	0.495474	2.49321	0.543225	14	0	73	58	158.008	23.231	1	108	66	0	0	0.74	1.94	0.9	0.77	6.4	40.4	104	5.76	1.41	3.89	135	0.26	0.29	12.376	8.2	9.42	30.8	1.06	107.2	0	1	1	5/6	T	T	115	1.2	0.31	3.3	6	2.6	0.44	0.16
No-DKD	D0342	0	0.912422	1.68363	0.428723	0.5	0	49	52	164.016	19.33	0	115	79	0	0	0.41	3.11	1.24	1.72	4.32	38	126	7.36	2.12	4.8	137	0.3	0.36	21.216	16.5	16.19	31.15	0.4	91.4	0	1	1	6	T	T	139	0.1	0.2	8	5	1.4	0.2	0.15
No-DKD	D0343	0	0.245565	5.92896	0.840668	1	1	40	65	173.032	21.71	0	105	77	1	0	5.06	4.91	0.59	2.45	7.9	56.9	129	5.54	1.42	3.83	134	0.17	0.16	15.028	13.1	4.8	16.89	0.29	62.3	0	1	1	5/6	T	T	89	1.5	0.4	11.5	8	3	0.19	0.26
No-DKD	D0344	0	1.38048	1.63998	0.421601	2	1	68	67	167.013	24.02	0	146	78	0	0	1.44	6.46	0.98	4.95	3.83	55	108	12.02	0.44	11.29	166	0.14	0.11	11.492	11	10.22	23.9	0.56	104.8	0	1	1	6	T	T	132	1.9	0.43	8.8	6	2	0.38	0.15
No-DKD	D0346	0	0.346759	3.06452	0.609009	20	0	57	66	166.004	23.95	0	127	70	0	0	0.98	6.01	1.39	4.26	5.5	42.7	114	6.75	1.85	4.51	138	0.13	0.15	8.84	8.7	10.57	29.53	0.43	-	0	0	0	6	T	T	108	0.2	0.21	9.4	5	1.6	0.04	0.12
No-DKD	D0348	1	0.361444	2.55902	0.55133	3	1	69	80	170.005	27.68	1	141	91	0	0	1.91	3.86	0.84	2.31	7.7	89	81	3.91	1.21	2.27	145	0.1	0.08	5.304	6.9	6	15.62	1.41	87.8	0	1	1	6	T	T	221	1.3	0.27	10.1	3	1.7	0.22	0.07
No-DKD	D0350	0	0.430185	3.81464	0.682564	20	0	68	55	156.001	22.6	1	156	65	0	0	0.8	4.89	1.49	3.1	2.99	46	103	7.74	1.77	5.65	132	0.18	0.2	21.216	8.3	7.06	26.72	0.43	104.4	1	1	1	6	CT	T	185	2.7	0.4	10	21	6.9	0.27	0.27
No-DKD	D0351	0	0.152346	1.07365	0.316735	3	1	43	39	152.955	16.67	0	129	87	1	1	0.62	2.88	1.76	0.89	4.57	56	128	4.33	1.87	2.14	133	0.08	0.1	4.42	14.1	12.57	26.04	0.52	111.4	0	0	0	6	CT	T	150	0.2	0.17	9.2	5	1.6	0.15	0.18
No-DKD	D0352	0	0.469254	4.191	0.715251	8	0	57	86	175.005	28.08	1	154	79	0	0	1.41	5.77	0.99	4.26	6.3	54.4	106	6.06	1.8	3.9	124	0.38	0.25	22.1	9.2	9.49	22.13	1.45	88.5	0	1	0	5/6	T	T	61	1.1	0.33	3.2	6	2.3	0.14	0.1
No-DKD	D0353	1	0.275937	3.46121	0.649453	12	1	66	79	167.971	28	0	135	78	1	1	1.94	6.52	1.01	4.79	10	82.3	91	8.39	3.61	4.28	145	0.12	0.1	3.536	8.9	8.56	23.37	0.87	88.3	0	1	0	6	CT	T	53	1.3	0.05	3.9	5	2	0.11	0.09
No-DKD	D0354	0	0.195474	3.15259	0.618319	13	0	63	55	160.016	21.48	1	135	55	0	0	2.53	4.09	0.91	2.24	6.6	60.7	98	5.93	1.65	3.92	63	0.53	0.49	6.188	8.6	11.17	22.6	0.43	-	0	0	0	6	T	T	150	1.6	0.35	11.2	6	4	0.42	0.09
No-DKD	D0355	0	0.234088	2.95449	0.59709	12	0	37	59.5	164.981	21.86	0	115	79	0	0	1.1	5.19	1.28	3.5	3.67	50	125	6.12	1.62	4.19	126	0.4	0.33	6.188	10.8	13.24	26.92	0.72	79	0	0	0	6	CT	T	52	1.9	0.22	7.5	6	1.2	0.14	0.11
No-DKD	D0356	1	0.528647	0.943233	0.288525	0	1	76	60	168.034	21.25	1	131	70	0	0	0.87	3.83	0.89	2.62	5.2	55.3	102	11.5	1.01	9.91	98	0.34	0.37	16.796	7	5.64	-	0.59	-	0	0	0	6	CT	T	157	1.1	1.13	13.5	3	0.4	0.25	0.15
No-DKD	D0358	0	0.210986	15.067	1.20593	10	0	69	48	149.002	21.62	0	142	85	0	0	0.81	5.52	1.83	3.39	6.14	68	83	4.51	1.43	2.59	105	0.14	0.31	7.956	7.6	9.33	17.15	0.41	87	0	1	1	6	T	T	57	1.6	0.05	2.4	3	2.1	0.16	0.13
No-DKD	D0360	0	1.15208	5.43691	0.808677	5	0	61	74	160.995	28.55	0	120	84	0	0	2.28	4.71	1.01	2.86	8.1	82.2	70	6.41	1.87	3.95	126	0.23	0.31	7.072	8.9	5.58	17.67	1.65	80.2	0	1	0	6	T	T	19	1	0.64	7.5	3	1.9	0.14	0.23
No-DKD	D0361	0	0.854476	1.88018	0.45942	13	0	56	60	160.128	23.4	0	109	74	0	0	0.84	3.93	1.19	2.43	8	45.6	113	6.65	2.58	3.56	123	-	-	7.956	12.2	13.39	35.46	0.65	78.7	0	1	0	6	CT	T	179	1.2	0.28	7.8	3	1.3	0.59	0.13
No-DKD	D0363	1	0.178307	1.70546	0.432241	3	0	55	56	162.989	21.08	0	109	76	0	0	1.62	4.33	1.3	2.43	10.4	43.8	115	7.05	3.19	3.49	141	0.29	0.25	5.304	6.9	5.35	11.4	1.14	104.2	0	1	0	6	T	T	52	1	0.34	11.5	6	1.9	0.13	0.21
No-DKD	D0365	0	0.880601	2.03322	0.481904	2	1	58	68	167.008	24.38	0	147	104	1	1	0.78	4.44	1.87	2.28	5.28	71	104	7.81	2.47	4.65	138	1.67	1.12	4.42	5.9	6.57	10.86	1.13	80.8	0	1	1	6	CT	TC	52	1	0.12	5.2	3	1.5	0.42	0.12
No-DKD	D0366	0	0.914915	3.90312	0.690473	0.5	1	30	65	172.005	21.97	0	114	72	1	0	0.95	3.57	0.96	2.26	1.13	46	152	9.96	2.32	6.62	136	-	-	6.188	15.5	8.83	22.4	0.57	76.4	0	0	0	6	T	TC	87	1.2	0.07	2.9	3	1.8	0.36	0.09
No-DKD	D0367	1	0.907306	1.24769	0.351736	8	1	44	63	173.04	21.04	0	129	76	0	0	0.66	2.43	1.32	0.87	6	56.5	126	7.44	2.28	4.74	122	0.12	0.1	7.956	9.8	12.79	20.39	0.92	82.3	0	1	1	6	T	T	129	1.1	0.08	9.2	2	1.3	0.1	0.13
No-DKD	D0369	0	1.05789	3.96951	0.696314	5	1	47	75	172.005	25.35	0	133	79	1	0	1.76	5.09	1.07	3.37	7.4	60.3	120	5.6	2.67	2.57	150	0.14	0.08	15.912	12.6	8.45	19.29	0.91	86.7	0	1	0	6	T	TC	160	2.3	0.43	12.5	18	6	0.18	0.19
No-DKD	D0370	0	2.45358	1.81464	0.449423	2	1	48	76	169.031	26.6	0	134	93	1	0	2.9	4.42	0.88	2.47	3.3	51.4	128	9.48	2.88	6.04	150	0.15	0.11	7.956	10.4	8.77	16.88	1.28	68.6	0	0	0	5/6	CT	TC	52	1	0.24	7	3	2.4	0.24	0.12
No-DKD	D0371	1	0.355382	6.73733	0.888591	1	1	47	85	176.002	27.44	0	135	88	1	1	2.2	4.83	1.01	3.01	3.84	74	111	4.24	1.19	2.76	154	0.1	0.08	5.304	9	6.99	16.2	1.73	69.3	0	0	0	6	T	T	51	1.3	0.13	9.5	3	2.5	0.11	0.11
No-DKD	D0372	0	0.376493	52.0684	1.72484	20	0	74	55	158.114	22	0	150	67	0	0	1.82	4.65	0.94	3.04	4.9	44	100	4.9	2.13	2.44	127	0.32	0.54	12.376	7.3	4.04	10.8	1.13	86.8	0	1	1	6	CT	T	63	0.6	0.19	2.6	2	1.5	0.01	0.08
No-DKD	D0378	1	0.261276	5.08072	0.783955	11	0	53	81	168.026	28.69	1	126	83	0	0	1.79	3.61	0.95	2	7	67.6	94	6.29	1.39	4.6	132	0.28	0.24	14.144	9.9	9.29	27.43	0.83	67	0	1	1	6	CT	T	59	1.3	0.1	4	2	2.2	0.07	0.18
No-DKD	D0385	1	0.300882	1.55991	0.408225	2	0	75	62	159.014	24.52	1	148	83	0	0	1.37	5.24	1	3.73	6	50.6	95	6.04	1.54	3.93	118	0.14	0.15	7.956	12.3	5.91	14.23	1.85	94.5	0	1	0	6	T	TC	119	2	0.7	11.2	6	3	0.04	0.16
No-DKD	D0386	1	0.375387	1.88455	0.460078	34	0	79	45	150	20	1	126	75	0	0	2.35	8.15	1.33	5.95	8.42	76	68	4.78	1.81	2.69	116	0.1	0.17	5.304	12.8	11.11	27.76	0.87	-	0	1	1	6	T	T	81	1.4	0.29	11.2	4	1.7	0.15	0.12
No-DKD	D0388	0	0.360367	2.2533	0.512324	8	1	71	65	165.994	23.59	0	142	76	1	1	0.77	3.63	1.03	2.32	3.73	71	95	5.11	1.16	3.1	116	0.13	0.09	-	7.2	4.48	20.66	0.9	52.8	0	0	0	5	T	T	61	0.3	0.51	5.9	4	1.9	0.35	0.07
No-DKD	D0390	1	0.206219	3.40867	0.644308	5	0	45	67	158.114	26.8	0	137	80	0	0	1.61	3.66	0.81	2.25	5.2	48.2	120	5.6	1.99	3.25	129	0.17	0.14	20.332	9.5	7.42	15.05	0.71	66.6	0	0	0	6	T	TC	117	2.6	0.21	3.8	35	9.8	0.2	0.13
No-DKD	D0392	1	0.206219	0.719095	0.2353	10	1	45	72	175.001	23.51	0	100	61	1	1	0.78	2.84	0.63	1.92	4.66	62	121	7.67	1.13	6	77	0.13	0.14	18.564	7.6	7.48	16.11	0.76	-	0	1	0	6	T	T	50	1.9	1.64	1.9	6	1.9	0.26	0.17
No-DKD	D0394	0	0.206219	2.7972	0.579463	1	1	51	83	177.01	26.49	0	129	83	0	0	1.72	3.67	0.61	2.42	7	69.3	110	6.7	1.27	5.06	144	-	-	-	8.2	10.36	-	2.2	-	0	1	0	6	CT	T	119	2	0.27	4.1	5	2	0.29	0.13
No-DKD	D0396	1	0.242339	3.03713	0.606073	22	0	66	66	159.942	25.8	1	140	80	0	0	2.95	5.52	1.03	3.4	8.84	71	80	5.93	1.52	4.12	110	0.29	0.31	27.404	9.1	10.27	26.68	1.21	80.4	1	0	1	6	T	T	62	1.5	0.13	5.3	12	1.7	0.14	0.23
No-DKD	D0397	1	0.278819	-	-	7	1	63	61	159.994	23.83	0	108	64	1	1	0.54	4.2	1.85	2.15	7	68.6	82	3.83	1.27	2.31	113	-	-	-	7.6	9.21	23.32	0.53	80.5	0	1	0	6	CT	T	56	1.2	0.11	4.1	6	3	0.29	0.12
No-DKD	D0403	1	0.256887	5.76797	0.830458	10	0	58	-	-	-	1	150	86	0	0	1.23	2.63	0.97	1.2	4.37	50	108	3.72	1.15	2.2	107	-	-	9.724	9.3	8.19	23.63	1.07	71.4	0	0	1	6	T	T	86	1.1	0.38	4.7	6	2.8	0.39	0.17
No-DKD	D0404	1	0.220624	2.71005	0.56938	1	1	47	63	169.997	21.8	0	120	80	0	0	1.75	4.32	0.96	2.71	6.1	70.1	113	5.33	1.26	3.69	141	-	-	7.072	12.8	8.42	18.09	0.62	98.5	1	0	0	6	T	TC	74	1.3	0.27	6.4	3	2.1	0.04	0.15
No-DKD	D0410	1	1.18551	2.8626	0.58688	3	1	55	53	164.989	19.47	0	91	56	1	0	0.91	2.63	1.13	1.16	6.09	49	124	9.9	2.82	6.19	107	0.11	0.14	9.724	11.8	9.36	-	2.2	-	0	0	0	5/6	T	T	-	-	-	-	-	-	-	-
No-DKD	D0413	1	0.221634	3.21186	0.624474	4	1	65	69	181.265	21	1	105	63	0	0	0.44	2.67	1.4	1.11	3.66	78	95	4.75	0.99	3.14	119	0.11	0.1	8.84	6.3	5.16	11.81	0.83	75.3	0	0	1	6	T	T	108	1.9	0.07	5.4	3	2.2	0.24	0.17
No-DKD	D0414	1	0.280737	63.935	1.81248	2	0	53	64	157.014	25.96	0	151	64	0	0	0.46	2.79	1.06	1.56	5.62	47	114	6.35	1.7	4.34	110	0.33	0.36	11.492	9.8	6.69	20.68	1.41	84.6	1	1	1	6	T	T	107	2.3	0.12	4.3	7	3	0.15	0.14
No-DKD	D0416	1	0.298412	3.34304	0.637794	12	1	52	66	175.004	21.55	0	132	85	0	0	1.36	3.26	1.22	1.54	5.05	69	110	5.55	1.76	3.23	122	0.22	0.17	-	8.4	9.09	22.67	1.08	105.1	1	1	1	6	T	T	188	5.8	1.55	6.2	7	0.8	0.59	0.1
No-DKD	D0419	1	0.263196	1.52753	0.402696	0	1	37	91	179.004	28.4	1	147	95	0	0	0.89	4.64	0.98	3.33	4.7	64.1	126	8.21	1.91	5.6	168	0.17	0.11	-	10	6.37	17.66	1.6	74.1	0	1	0	6	T	T	219	3.7	0.53	12.2	27	10.1	0.25	0.35
No-DKD	D0420	1	0.190955	1.84874	0.454653	5	1	70	70	168.005	24.8	1	160	80	1	0	0.57	3.82	1.23	2.38	5.4	71.2	96	6.66	1.9	4.15	133	0.14	0.18	16.796	7.4	4.94	28.05	0.38	95.7	0	1	1	6	CT	T	203	2.6	0.61	9	7	0.7	0.34	0.22
No-DKD	D0425	1	0.249258	2.88423	0.589305	20	0	67	69	164.014	25.65	1	203	67	0	0	0.8	3.95	1.18	2.47	10.95	64	91	6.79	1.01	5.33	110	0.65	1.14	1.2376	6	7.76	21.85	0.14	99.7	1	1	0	5/6	CT	TC	583	23.4	0.43	7.5	304	47.6	0.27	0.25
DKD	D0005	0	0.913689	3.87805	0.688246	10	1	46	76	171	25.9909	1	144	94	1	1	1.83	4.26	1.11	2.47	5.3	74.2	111	5.75	1.6	3.68	124	0.4	0.43	151.164	9.6	7.7	9.2	0.46	67.4	1	1	1	5/6	T	T	-	-	-	-	-	-	-	-
DKD	D0008	0	0.83643	2.74563	0.573525	2	1	47	38	158	15.2219	0	100	58	0	0	2.16	3.69	1.35	1.54	6	55.9	124	11.78	0.41	11.03	100	0.09	0.35	43.316	7.2	6.14	20.34	2.67	-	0	1	1	-	-	-	-	-	-	-	-	-	-	-
DKD	D0014	0	1.97446	4.78982	0.762665	10	0	44	63	160	24.6094	0	120	85	0	0	3.4	4.67	0.71	2.7	4.46	88	73	4.64	2.24	1.91	121	0.16	0.16	56.576	8.5	5.86	17.5	2.06	-	0	0	0	6	CT	T	-	-	-	-	-	-	-	-
DKD	D0026	1	1.34142	4.52276	0.742156	20	1	77	68	172	22.9854	1	141	78	1	1	1.5	4.95	1.22	3.18	9.8	110.8	59	9.37	3.2	5.02	138	0.11	0.12	7.072	9	8	19.1	0.47	105.8	0	1	0	6	T	T	-	-	-	-	-	-	-	-
DKD	D0030	1	1.00611	3.14556	0.617583	2	0	50	76	168	26.9274	0	113	84	0	0	7.72	5	0.65	1.49	3.81	43	120	7.46	2.84	4.08	144	0.39	0.45	106.964	11.8	11.7	14.4	1.18	-	0	0	1	6	T	T	-	-	-	-	-	-	-	-
DKD	D0032	0	2.36993	1.7065	0.432408	12	1	47	87	180	26.8519	1	133	91	0	0	1.69	3.48	0.9	1.95	7.3	90.4	92	6.55	2.44	3.15	128	0.36	0.36	105.196	7.2	7.8	8.8	1.46	81.9	1	1	1	6	T	T	-	-	-	-	-	-	-	-
DKD	D0034	1	1.01688	1.57758	0.411212	10	1	56	60	169	21.0077	1	136	81	0	0	1.24	3.76	1.13	2.17	5.4	108	70	7.83	2.1	4.88	115	1.14	0.93	449.072	8.3	7.8	12.6	0.28	-	0	1	1	6	T	T	-	-	-	-	-	-	-	-
DKD	D0040	0	0.640964	2.20146	0.505348	6	1	77	65	158	26.0375	0	146	63	1	1	3.73	5.72	1.02	3.32	7.6	90	75	5.1	1.76	2.89	136	0.31	0.26	37.128	8.9	11.7	18.4	0.51	67.8	0	1	0	6	CT	T	-	-	-	-	-	-	-	-
DKD	D0044	0	0.958194	3.47668	0.650956	12	0	76	72	150	32	1	129	57	0	0	1.4	3.74	1.53	1.69	7.29	112	43	6.92	1.3	4.75	105	0.41	0.53	162.656	8.4	9.7	18	1.26	62.1	1	1	1	6	T	TC	-	-	-	-	-	-	-	-
DKD	D0046	0	0.80384	6.75571	0.889622	1	1	37	86	162	32.7694	1	155	104	0	1	4.18	4.43	0.93	1.95	5.5	76.6	117	8.8	2.36	5.15	159	1.53	1.05	204.204	8.5	8.02	11.22	2.66	-	0	0	0	5/6	T	T	-	-	-	-	-	-	-	-
DKD	D0049	0	1.55058	7.90518	0.949643	8	1	50	79	162	30.1021	1	97	63	1	1	2.02	3.17	0.66	1.76	11.38	131	58	6.96	2.29	3.96	120	-	-	61.88	5.8	4.51	18.09	0.82	-	0	1	0	6	T	T	-	-	-	-	-	-	-	-
DKD	D0053	1	1.88563	4.1282	0.709965	10	1	55	72.8	166.6	26.229	1	141	77	0	1	1.73	5.91	1.13	4.14	11.5	101	96	5.88	2.23	3.1	147	1.36	0.94	219.232	7.3	7.05	17.34	1.33	-	0	0	0	6	CT	T	-	-	-	-	-	-	-	-
DKD	D0055	1	1.65625	2.11529	0.493498	3	0	40	67.7	162	25.7964	1	164	108	0	0	3.1	5.41	1	3.26	4.9	59.1	116	6.06	2.53	3.13	121	5.96	7.07	287.3	7.5	8.99	15.94	1.51	63.8	0	0	0	6	CT	T	-	-	-	-	-	-	-	-
DKD	D0060	1	1.91461	1.59906	0.414816	3	1	51	85	179	26.5285	1	158	107	1	1	1.84	4.37	0.94	2.75	5	62.1	116	6.83	2.79	3.38	161	0.23	0.2	246.636	9.3	6.77	12.7	0.83	-	1	1	0	6	CT	T	-	-	-	-	-	-	-	-
DKD	D0062	1	0.92054	10.4566	1.05906	18	1	51	82	170	28.3737	1	121	94	0	1	0.86	2.34	0.99	1.03	6.3	123.7	51	6.97	2.03	4.24	128	0.24	0.3	162.656	9.6	11.61	16.94	0.59	81.7	0	0	0	6	CT	TC	-	-	-	-	-	-	-	-
DKD	D0063	1	1.36583	6.57594	0.879437	10	1	56	100	178	31.5617	1	131	81	0	1	3.68	3.66	0.73	1.57	4.5	61	112	6.46	2.04	3.97	150	0.18	0.14	31.824	7.6	6.44	12.7	0.96	-	1	0	1	-	-	-	-	-	-	-	-	-	-	-
DKD	D0071	0	0.854511	3.1627	0.619375	10	1	68	65	168	23.03	1	146	67	1	0	1.6	5.04	1.3	3.15	8.4	117.9	58	6.29	1.83	4.02	112	2.09	1.51	576.368	7	4.03	12.94	0.4	75.5	0	1	1	6	T	T	-	-	-	-	-	-	-	-
DKD	D0072	1	1.11443	13.9616	1.17498	3	1	61	75	162	28.578	0	110	74	1	1	1.19	4.07	0.67	2.96	5.2	86	89	5.22	1.44	3.32	143	0.59	0.37	163.54	8.8	9	21	1.18	76	0	0	0	5/6	T	T	-	-	-	-	-	-	-	-
DKD	D0074	0	0.547414	44.6097	1.65906	5	1	44	60	173	20.0474	0	138	90	1	1	0.9	2.78	0.87	1.58	3.5	49.5	133	6.45	2.55	3.53	139	0.17	0.48	56.576	6.7	7.99	20.53	0.48	71.5	1	1	0	-	-	-	-	-	-	-	-	-	-	-
DKD	D0075	1	1.5124	13.598	1.16429	6	1	47	82	168	29.0533	1	147	105	1	0	2.63	4.32	0.91	2.44	4.1	40.6	142	7.8	2.3	4.74	159	0.29	0.24	98.124	11.6	12.86	17.64	2.19	80.9	1	0	0	6	T	T	-	-	-	-	-	-	-	-
DKD	D0076	1	0.503399	7.73916	0.94147	10	1	76	65	166	23.5883	1	105	97	1	1	0.84	2.61	1.16	1.14	6.4	105.2	53	8.65	1.05	7.03	103	0.32	0.45	186.524	6	7.01	19.77	0.59	-	0	1	1	6	T	T	-	-	-	-	-	-	-	-
DKD	D0077	1	1.72754	13.6434	1.16564	13	1	48	77	170	26.6436	0	134	86	0	0	2.04	4.53	0.96	2.82	4.75	74	111	4.93	2.01	2.5	140	0.34	0.19	34.476	8.4	9.5	21.26	0.99	-	0	0	1	6	CT	T	-	-	-	-	-	-	-	-
DKD	D0078	0	1.66111	3.9863	0.697778	1	1	61	80	170	27.6817	1	168	80	1	1	1.22	4.35	1.07	2.83	7.12	93	81	8.86	2.45	5.64	135	0.5	0.39	170.612	8.1	6.81	17.46	1.75	68.8	0	1	1	6	T	T	-	-	-	-	-	-	-	-
DKD	D0086	0	0.172032	50.9514	1.7156	16	1	47	77	168	27.2817	1	102	70	1	1	0.89	3.14	1.15	1.66	12.8	158.2	47	5.88	1.38	3.87	105	0.66	0.47	63.648	6.3	5.3	8.3	0.73	75	0	0	0	5/6	T	T	454	14.5	0.15	8.7	188	7.4	0.02	0.08
DKD	D0093	0	0.776103	14.0071	1.1763	1	1	57	114.3	179.5	35.4746	1	138	93	1	1	2.61	4.87	0.73	3.18	4.8	72	105	9.48	-	5.67	170	0.18	0.1	44.2	10.1	8.29	15.37	1.68	60.9	0	1	0	6	T	T	185	5.1	0.44	11.9	50	11.2	0.13	0.16
DKD	D0096	0	0.759886	8.60881	0.98267	15	1	61	59	161	22.7615	1	114	71	1	1	2.73	5.48	0.93	3.54	7.5	69.6	104	6.45	2.01	4.04	148	0.4	0.35	78.676	10.8	8.06	17.56	0.7	-	1	0	0	6	T	T	153	5.3	0.23	4.4	39	1.9	0.33	0.07
DKD	D0098	0	1.00314	6.31915	0.864461	5	0	56	55	158	22.0317	1	131	91	0	0	9.18	6.45	1.03	2.02	5.6	37	122	6.82	2.79	3.54	139	0.14	0.15	122.876	10.6	10.96	24.94	1.09	70.8	0	0	1	6	T	T	290	4.1	0.4	17.4	151	3.7	0.08	0.23
DKD	D0102	1	0.645138	1.98653	0.475167	0.5	1	57	69	170	23.8754	1	150	89	1	1	1.23	4.7	1.24	3	13.7	293	21	6.55	1.57	4.44	137	5.32	4.13	353.6	6	5.71	-	3.24	79.9	0	0	0	6	T	T	1416	132.3	14.8	9.1	1070	280.6	0.08	0.68
DKD	D0105	0	1.3229	24.7624	1.41099	20	1	55	89	177	28.4082	1	132	83	0	1	1.98	4.15	0.94	2.48	6.3	60.7	113	6.02	2.14	3.51	153	0.78	0.42	238.68	6.4	7.1	11.45	1.13	64.7	0	0	0	6	T	T	364	9.1	0.18	1.3	171	9.3	0.17	0.1
DKD	D0110	1	0.232949	3.55403	0.658396	0	1	53	65	165	23.8751	1	145	95	0	0	0.94	3.65	0.77	2.53	5.2	72.2	107	6.35	1.88	4.04	142	0.22	0.22	38.012	10	9.81	22.39	0.84	72	0	1	1	6	T	T	-	-	-	-	-	-	-	-
DKD	D0112	1	0.842726	2.30838	0.519615	10	1	53	67	165	24.6097	1	171	87	1	1	0.83	3.44	1.43	1.7	5.7	75	105	7.63	1.68	4.66	114	0.44	0.43	266.968	8.2	6.04	24.14	0.66	73.7	1	1	1	6	CT	T	331	7	0.01	6.2	96	3.4	0.12	0.15
DKD	D0117	0	0.529634	4.79162	0.7628	1	0	56	57	153	24.3496	1	148	96	0	0	2.22	7.02	1.21	4.99	6.3	82.6	72	8.22	2.47	5.27	120	0.14	0.18	35.36	9.1	9.32	18.49	1.68	51.2	1	1	1	6	CT	T	-	-	-	-	-	-	-	-
DKD	D0118	0	0.874238	11.6277	1.10132	6	0	63	74	158	29.6427	1	150	85	0	0	2.04	3.38	0.86	1.77	4.9	32.2	120	6.66	2.26	3.98	135	0.42	0.43	30.056	8.2	8.36	22.12	2.43	67.1	0	0	0	-	-	-	90	2	0.25	6.7	7	0.2	0.22	0.08
DKD	D0119	1	0.818337	17.4125	1.26511	20	1	51	82	172	27.7177	1	133	84	0	0	4.5	3.82	0.69	1.47	8.6	143.5	51	6.91	2.52	3.92	113	5.17	2.46	281.996	8.1	10.42	19.75	1.92	81.6	1	1	1	6	CT	T	1852	63.1	4.97	15.6	1327	258.4	0.38	0.46
DKD	D0125	0	0.743459	2.91107	0.592296	0	0	66	58	155	24.1415	1	110	76	0	0	1.39	4.23	1.19	2.53	11.2	116.9	44	8.69	1.91	6.29	111	0.18	0.22	13.26	11.1	6.12	21.07	1.44	76.5	0	0	1	6	T	T	-	-	-	-	-	-	-	-
DKD	D0130	0	0.541044	5.00022	0.778167	10	0	71	72	160	28.125	1	134	80	0	0	1.75	3.34	1.06	1.63	9.96	330	12	9.56	2.28	6.27	89	-	-	647.972	9.5	14.38	-	-	70	1	1	1	6	T	T	1096	69	15	44.6	697	69.1	0.14	4.35
DKD	D0131	1	1.66758	3.30469	0.633942	25	1	73	71	168	25.1559	1	180	80	0	0	0.67	2.69	0.87	1.57	12.1	208.9	38	6.38	1.29	4.65	96	1.21	1.69	647.972	6.9	6.88	21.1	2.24	-	0	0	1	6	T	T	454	20.3	5.52	5.4	167	11.7	0.43	0.47
DKD	D0133	0	0.948891	2.43139	0.53547	2	1	53	69	170	23.8754	1	166	85	1	1	1.53	4.56	1.2	2.79	8.87	160	44	5.6	1.32	3.65	93	1.68	1.42	287.3	6.2	4.31	9.3	0.62	48.8	1	1	1	6	C	T	515	28.8	0.44	4.4	237	13	0.01	0.11
DKD	D0139	0	0.366632	9.58698	1.02477	10	1	55	67	169	23.4586	1	123	88	0	1	1.13	4.49	1.41	2.66	7.9	137	53	4.61	1.14	2.84	150	0.34	0.21	299.676	-	6.75	-	1.32	73.5	0	0	0	6	CT	T	116	6.3	0.15	3.8	38	0.7	0.18	0.06
DKD	D0141	0	1.08827	1.08776	0.319681	1	1	55	52.2	161	20.1381	0	101	69	0	0	-	-	-	-	6.87	58.7	115	5.39	1.67	3.41	123	0.48	0.33	144.976	9	6.71	17.49	0.46	-	0	0	0	-	-	-	100	5.7	0.02	5.4	43	1.8	0.61	0.07
DKD	D0147	0	0.454476	0.678409	0.224898	10	1	53	74	175	24.1633	0	150	100	0	0	1.56	3.45	0.78	2.09	4.2	67.6	110	5.42	1.66	3.32	148	0.11	0.09	49.8576	10.1	9.52	18.05	0.83	63	0	1	0	6	T	T	152	1.8	0.36	7.1	6	1	0.23	0.11
DKD	D0148	0	0.344497	2.7801	0.577503	4	1	40	74	170	25.6055	1	155	111	0	0	2.03	4.68	1.13	2.8	4.9	65	123	8.18	2.46	5.16	151	-	-	65.416	11.1	11.54	23.63	1.54	66	0	0	0	6	T	T	375	7.9	1.06	13.7	62	8	0.02	0.26
DKD	D0149	1	0.568131	3.5896	0.661775	13	0	54	79.7	160	31.1328	1	162	99	0	0	1.22	3.28	0.95	1.88	9.4	57.4	106	10.57	3.01	6.98	122	-	-	137.904	10.8	8.63	16.16	0.87	74.5	0	1	1	6	T	T	145	2	0.01	6	13	1.8	0.17	0.12
DKD	D0150	1	0.361653	3.04216	0.606614	11	1	57	73	173	24.3911	1	155	96	0	1	1.06	5.25	2.01	2.85	6.88	109	59	3.35	1.26	1.69	142	0.29	0.19	34.476	5.5	4.37	12.03	0.39	71.3	0	1	0	6	T	T	165	2.6	0.03	5.2	25	2.3	0.06	0.03
DKD	D0152	1	0.383341	8.06508	0.957372	20	1	77	72	170	24.9135	1	149	77	1	1	2.18	4.18	0.95	2.42	7.74	136	46	6.04	1.91	3.19	117	0.17	0.18	30.94	9.8	7.02	24.65	1.05	-	0	1	1	6	T	T	169	4.1	0.01	21.6	7	4.1	0.04	0.13
DKD	D0154	0	0.115664	0.936819	0.287089	0	1	80	70	172	23.6614	1	103	56	0	1	1.7	3.71	0.72	2.36	21.9	173.8	33	7.02	0.67	5.76	99	-	-	34.476	9.6	8.5	15.5	3.17	-	0	1	0	6	T	T	235	4	12.2	15.9	8	1.1	0.13	1.29
DKD	D0155	0	0.992236	2.62744	0.5596	9	1	60	77	178	24.3025	0	122	84	0	0	2.27	4.11	0.96	2.31	5.96	76	100	7.23	1.84	4.63	131	0.48	0.27	129.948	9	7.75	15.36	2.48	83.3	0	1	1	6	CT	T	-	-	-	-	-	-	-	-
DKD	D0156	0	0.274135	1.43336	0.386206	0	1	36	74	170	25.6055	0	122	78	0	0	1.45	3.18	-	-	4.8	151.5	23	4.4	1.51	2.64	85	7.68	6.91	420.784	7	4.4	11.28	2.61	-	0	0	0	5/6	CT	T	345	6.6	0.24	22.6	21	4.3	0.59	0.04
DKD	D0157	1	0.607847	3.54574	0.657605	5	0	67	68	158	27.2392	1	122	69	0	0	4.31	5.5	1	2.91	6.62	91	59	9.72	2.21	6.84	116	0.19	0.93	323.544	11.7	7.91	11.57	0.83	-	1	1	1	5/6	CT	T	572	28.8	2.81	9.1	260	64.4	0.15	0.25
DKD	D0159	0	0.570505	4.51383	0.741453	7	1	50	80	174	26.4236	1	142	94	1	0	2.16	2.82	1.05	0.97	5.4	58.8	119	8.41	3.34	4.38	149	0.29	0.17	98.124	10.7	5.38	15.83	0.56	-	1	1	1	6	T	T	206	5	0.16	4.8	21	0.1	0.37	0.05
DKD	D0165	1	2.32795	2.35102	0.525177	15	0	70	60	160	23.4375	1	124	69	0	0	2.17	4.21	0.71	2.7	2.3	91	98	7.1	1.93	4.55	112	0.34	0.74	225.42	7.5	8.94	-	-	-	0	1	1	6	T	T	233	5.8	15.2	11.2	21	2.3	0.12	0.85
DKD	D0171	1	0.269134	15.0454	1.20535	27	1	57	90	175	29.3878	1	97	66	1	0	0.76	1.52	0.75	0.49	15.69	948	5	9.86	1.11	7.82	97	-	-	679.796	7.2	10.52	-	-	-	1	1	1	6	CT	T	-	-	-	-	-	-	-	-
DKD	D0172	1	0.244446	-	-	20	0	66	83	163	31.2394	1	124	70	0	0	2.12	4.97	1.16	3.03	11.27	121	24	9.11	1.92	6.56	114	5.06	4.69	253.708	7.1	6.25	15.05	0.96	-	1	1	1	6	T	T	1962	65.2	5.39	10.9	1321	143.6	0.16	0.65
DKD	D0174	1	0.939881	4.02504	0.70114	16	1	55	67	170	23.1834	1	169	94	1	0	1.73	4.69	1.31	2.74	6	111	58	5.89	1.45	3.88	152	-	-	353.6	7.8	4.78	15.66	0.6	-	1	1	0	6	T	T	540	20.5	4.03	3.2	203	25.3	0.12	0.34
DKD	D0176	1	1.89623	4.06988	0.704998	8	1	59	87	171	29.7527	1	148	97	0	1	5.17	4.03	0.91	1.21	6.3	83.4	94	6.92	1.7	4.56	151	0.34	0.22	134.368	7.9	6.87	17.65	1.79	-	0	1	1	5/6	T	T	348	6.9	0.25	6.4	96	7.8	0.2	0.19
DKD	D0184	1	0.961933	2.5734	0.553082	20	1	72	75	170	25.9516	1	110	63	1	0	1.89	2.18	0.29	1.19	5.4	53.3	106	7.19	1.13	4.38	100	0.9	0.93	289.068	10.1	10.58	-	-	-	-	1	-	5/6	C	TC	521	23.4	0.77	15.1	186	25.4	0.11	0.14
DKD	D0185	1	0.514252	6.73371	0.888388	10	0	63	62	155	25.8065	1	115	84	0	0	3.86	3.24	0.64	1.17	13.51	131	39	2.87	1.01	1.53	86	0.38	0.46	32.708	7.1	8.1	20.05	4.44	93.3	1	1	1	5/6	T	T	491	2.4	11.22	19.3	3	14.1	0.3	0.35
DKD	D0189	1	0.557512	6.14363	0.853919	12	1	57	60	169	21.0077	0	118	69	0	0	1.09	4.09	1.55	2.14	8	103.6	73	5.46	1.3	3.86	111	0.04	0.06	44.2	10.2	18.55	18.16	1.87	80	1	1	1	6	CT	T	193	2.5	0.22	12	17	3.2	0.5	0.2
DKD	D0193	1	0.211077	-	-	7	1	51	60	170	20.7612	0	177	103	0	0	2.1	5.69	0.75	4.16	29.77	704	8	4.34	0.7	3.32	69	1.91	4.96	408.408	10.1	13.52	-	2.44	106.3	1	1	1	6	T	T	2437	51.1	12	6.9	1449	268.7	0.2	8.37
DKD	D0194	1	0.581283	2.1289	0.495392	2	0	64	66	158	26.4381	1	104	63	0	0	1.94	6.19	1.27	4.2	9.4	90.7	51	14.63	1.42	12.55	140	0.21	0.31	99.008	7.9	12.7	-	2.2	93.1	1	1	1	6	T	TC	168	4.8	0.41	2.6	5	3.2	0.07	0.16
DKD	D0201	1	0.287759	7.71353	0.940194	10	0	54	74	160.017	28.9	1	183	93	0	0	2.95	4.39	0.91	2.39	13.48	326	14	8.14	0.93	6.75	96	6.25	7.8	829.192	6.8	5.32	16.28	0.78	102.7	0	1	1	6	T	T	2843	57.1	13.6	18.3	1389	185.7	1.33	2.76
DKD	D0202	1	0.523036	2.5289	0.547639	10	1	59	70	170.005	24.22	0	126	78	1	0	1.86	4.29	0.82	2.78	6.8	64.1	108	9.31	3.22	5.3	145	0.2	0.19	31.824	8.5	8.92	19.87	1.16	80.4	0	1	0	6	T	T	293	3.6	0.26	8	8	12.3	0.02	0.33
DKD	D0205	0	0.331765	9.48049	1.02038	17	1	52	64	169.031	22.4	0	135	76	0	0	1.09	2.97	1.7	0.87	10.1	61	56	5.55	1.74	3.36	123	0.28	0.39	174.148	6	5.8	10.48	1.18	75.5	1	0	1	5/6	T	TC	611	11.4	0.1	7.7	117	1.3	0.04	0.2
DKD	D0208	1	0.559368	2.08475	0.48922	12	1	75	80	164.122	29.7	1	143	78	1	0	1.51	4.88	0.73	3.59	3.23	71	52	7.52	2.04	4.48	134	-	-	366.86	6.4	5.67	15.41	0.77	103.9	0	1	0	6	T	T	561	6.8	0.2	4.5	130	18.1	0.11	0.25
DKD	D0210	1	0.427731	2.6807	0.56593	9	1	57	77	171.992	26.03	1	151	87	0	0	1.97	3.87	1.11	2.03	9.1	91.5	55	7.97	2.46	4.92	152	0.38	0.3	144.976	12.7	13.18	34.92	2	70.7	0	1	1	5/6	CT	T	382	7.6	0.11	2.9	91	13.1	0.16	0.24
DKD	D0211	1	0.451948	4.60823	0.748826	0.5	0	77	65	158.023	26.03	0	137	82	0	0	1.62	4.42	0.77	3.05	10.3	70.8	75	7.78	2.03	5.27	122	0.73	1.02	116.688	9.2	4.96	16.68	0.52	94.4	0	1	1	6	CT	T	-	-	-	-	-	-	-	-
DKD	D0212	1	0.302523	3.39984	0.643437	8	1	70	58.2	158.012	23.31	0	139	88	0	0	1.91	5.37	1.25	3.41	5.46	89	58	6.14	1.67	3.75	120	-	-	447.304	9.3	8.17	19.15	1.72	83.3	0	1	1	6	T	T	425	10.5	0.9	7.8	103	49.7	8.39	0.29
DKD	D0214	0	0.32449	10.9274	1.07655	20	0	54	55	160.016	21.48	1	132	88	0	0	1.35	4.19	1.04	2.65	15.3	185.6	27	5.46	1.05	4.18	99	4.41	5.39	392.496	12	6.65	17.97	0.48	83.4	0	1	1	6	CT	T	2701	52.2	6.1	14.7	1561	258.2	1.39	6.63
DKD	D0215	1	0.649189	1.4918	0.396513	20	1	55	87	171.994	29.41	1	174	96	0	0	1.34	3.51	1.2	1.81	11.2	230.3	28	7.96	2	5.25	120	1.23	0.97	457.028	11.1	7.38	20.63	0.58	78.9	0	1	1	6	T	T	556	18.7	10.4	9.7	185	35	0.05	1.35
DKD	D0218	1	1.52273	3.48002	0.65128	0	0	45	58	165.015	21.3	0	143	89	0	1	2.2	3.19	0.87	1.51	4.3	43.6	124	6.57	1.69	4.38	142	0.48	0.47	65.416	9.3	6.62	16.08	1.07	93.7	1	0	0	6	T	T	239	3.5	0.05	12.2	37	4.9	0.26	0.25
DKD	D0221	1	0.191137	3.23965	0.62733	35	0	82	53	153.478	22.5	1	127	70	0	0	1.06	3.76	1.23	2.14	11.1	82.6	59	6.8	2.11	4.17	128	0.29	0.65	67.184	11.3	13.94	19.87	0.86	92.9	0	1	1	5/6	CT	T	173	4.2	0.3	9	36	4.1	0.15	0.17
DKD	D0224	0	0.834395	1.03922	0.309464	12	1	51	62	165.012	22.77	0	127	86	1	1	1.82	3.75	1.1	1.98	9.8	104.2	76	8.09	1.51	5.92	143	0.24	0.21	110.5	8.5	7.62	20.3	1.88	79.6	1	0	0	5/6	T	T	-	-	-	-	-	-	-	-
DKD	D0226	1	0.909939	3.74097	0.675867	19	0	47	48	157.014	19.47	1	97	61	0	0	1.19	2.76	1.21	1.11	13.5	175.8	31	5.11	1.6	3.16	76	2.57	4.33	457.028	8.2	14.32	23.05	0.25	74.8	0	1	1	6	T	T	1529	52.6	3.51	9.2	985	136.6	0.37	0.47
DKD	D0227	1	0.224667	3.72087	0.674022	10	1	64	65	170.005	22.49	0	104	84	0	0	1	4.92	1.72	2.83	7.7	67	82	5.39	1.19	3.77	132	0.16	0.14	42.432	13.1	6.51	21.18	0.3	88.6	1	1	1	6	T	TC	152	2	0.06	3.4	4	2.4	0.13	0.07
DKD	D0233	1	0.648482	2.40222	0.531762	6	0	58	64	160	25	1	154	90	0	0	2.11	5.48	1.12	3.58	8.2	47.2	110	14.77	2.7	11.39	123	0.33	0.46	38.012	-	9.54	16.84	1.83	73.9	0	1	1	6	CT	T	238	1.3	1.29	5.5	5	3.5	0.42	0.08
DKD	D0235	0	0.302152	15.5402	1.21854	12	1	57	80	177.998	25.25	0	142	97	1	1	1.62	3.24	0.73	1.91	5.7	101.8	55	7.83	2.61	4.62	157	0.41	0.34	105.196	8.2	7.02	16.71	0.91	84.3	1	1	1	6	C	T	328	6.6	0.55	8.5	68	9.4	0.48	0.14
DKD	D0243	0	1.90565	3.2997	0.633438	5	1	56	69	160.009	26.95	1	120	53	0	0	2.65	4.96	0.68	3.3	7.7	171.5	40	9.44	2.01	6.35	109	0.03	0.03	19.448	6.8	4.79	15.1	1.17	96.7	1	1	1	6	T	TC	84	2.2	0.81	7.5	6	3.5	0.07	0.11
DKD	D0245	0	1.09451	2.89997	0.591061	10	1	65	61	168.833	21.4	0	128	78	1	1	1.69	3.85	0.71	2.51	6.36	77	96	6.59	1.72	4.21	151	0.57	0.79	289.068	12.7	13.16	24.03	1.1	98.3	0	1	1	6	T	TC	146	6.7	0.02	7.7	88	8.3	0.14	0.05
DKD	D0248	0	0.0763424	3.8616	0.686779	13	0	48	58	163.037	21.82	0	136	76	0	0	4.74	8.55	1.43	5.37	7.1	140.4	20	8.89	1.32	6.77	101	3.6	6.22	716.924	10.9	15.99	14.25	3.41	101.4	0	0	1	6	T	TC	1725	49.3	7.24	10.3	1089	131	0.48	0.42
DKD	D0254	0	0.552376	1.95392	0.470399	12	1	63	69	160.009	26.95	1	165	86	1	1	2.64	3.94	0.86	2.1	6.1	100.3	73	5.65	1.22	3.98	121	0.35	0.24	67.184	5.7	6.03	14.7	1.88	75.8	0	1	0	6	CT	T	-	-	-	-	-	-	-	-
DKD	D0255	0	0.661299	4.712	0.756788	20	1	67	76	164.987	27.92	1	167	91	1	1	1.59	3.64	1.08	1.97	8.1	175.1	36	8.21	1.99	5.23	116	4.54	2.9	420.784	9.6	4.49	19.35	0.57	111.1	1	1	1	6	CT	T	1027	51.8	2.34	8.9	789	149.9	0.38	0.32
DKD	D0259	0	0.691735	2.33203	0.522709	30	0	78	60	156.015	24.65	0	132	52	0	0	1.36	4.48	1.7	2.28	10.3	119.6	39	6.04	1.21	4.4	103	0.12	0.18	72.488	7.2	5.61	-	0.4	95.1	0	1	0	6	CT	T	101	2.2	0.13	4	2	2.4	0.03	0.01
DKD	D0265	1	0.575708	8.6248	0.983392	8	1	75	50	157.019	20.28	0	124	57	1	0	0.89	2.77	0.6	1.84	2.79	55	53	9.44	1.18	7.68	96	0.36	0.48	42.432	7.7	5.67	22.44	0.81	-	0	1	1	6	T	T	204	3.3	0.9	12.8	8	3.2	0.13	0.14
DKD	D0266	1	0.817878	6.98213	0.902119	0	0	57	71	158.003	28.44	0	150	89	1	0	5.29	6.43	0.85	3.62	5.5	73.1	83	10.83	3.66	6.47	152	0.77	1.23	353.6	7.8	7.17	16.53	2.07	87.3	0	1	0	6	T	T	701	31.4	1.11	4.9	371	41.8	0.12	0.13
DKD	D0269	1	0.471911	4.8391	0.766346	5	0	77	45	156.005	18.49	1	125	68	0	0	1.65	4.45	0.84	3	26.5	196	22	5.4	0.71	3.64	124	0.18	0.4	373.932	8.6	9.28	16.95	16.44	-	0	1	0	6	T	T	208	4.1	3.28	5.4	51	6.7	0.26	0.33
DKD	D0273	1	1.11095	6.59837	0.88072	4	1	52	80	180.005	24.69	0	136	78	1	0	1.37	3.08	0.82	1.75	9.1	49.5	126	4.32	1.77	2.21	135	0.14	0.14	38.896	10.3	9.11	18.93	0.46	91	0	0	1	6	CT	T	71	1.3	0.51	4.3	2	4.4	0.19	0.16
DKD	D0274	1	0.665195	3.95047	0.694646	1	1	33	82	173.026	27.39	1	173	115	1	1	2.39	4.7	1.03	2.79	21.65	337	21	8.93	3.17	5.07	128	2.21	2.33	855.712	6.8	4.42	10.63	4.44	-	1	1	1	6	T	TC	1456	49.2	11.13	9.7	1027	229.6	0.41	0.97
DKD	D0278	1	0.944416	1.50078	0.398075	7	1	73	59	167.696	20.98	1	163	93	0	0	0.49	3.42	1.72	1.52	6.8	113.5	58	5.07	0.91	3.58	102	0.21	0.24	6.188	9.7	4.56	27.42	0.42	-	0	0	0	6	CT	T	60	0.6	0.52	11.5	8	0.6	0.08	0.15
DKD	D0280	1	2.15557	5.5773	0.818048	10	0	74	48	148.013	21.91	1	141	94	0	0	0.75	4.6	1.13	3.19	4.49	61	90	8.39	1.94	5.9	127	0.08	0.19	74.256	12.7	14.67	28.56	1.17	92.7	0	1	1	5/6	T	T	178	2.6	1.31	12	32	10.4	0.26	0.03
DKD	D0283	1	0.865227	2.60961	0.55746	0	0	51	74	159.003	29.27	1	150	79	0	0	0.89	4.73	0.88	3.52	7.4	45.5	117	9.86	2.54	6.83	162	0.18	0.17	32.708	11.1	6.75	17.74	0.77	98	1	1	1	6	T	T	108	1.5	0.02	2.8	1	2.7	0.46	0.01
DKD	D0284	1	0.641678	1.85316	0.455326	2	1	47	84	178.006	26.51	1	150	105	1	1	2.83	5.15	0.9	3.2	6	63	118	7.14	2.72	3.92	160	-	-	46.852	8.8	8.05	19.82	1.16	89.3	0	0	0	6	CT	T	233	4.5	0.22	11.3	59	5.8	0.11	0.17
DKD	D0288	0	0.437236	1.8028	0.447592	1	1	47	55	168.987	19.26	0	110	60	1	0	0.77	4.05	0.93	2.84	8.5	62.5	119	9.6	2.44	6.45	143	0.17	0.22	53.04	8.5	6.61	15.23	0.59	76.1	1	0	1	6	T	T	266	2	0.22	8.1	26	2.7	0.2	0.2
DKD	D0290	0	0.553357	3.4185	0.645275	18	0	57	61	156.992	24.75	1	174	80	0	0	3.26	4.93	1.11	2.61	6.8	40.3	57	6.71	1.12	5.26	137	1.01	0.84	458.796	8.5	11.04	25.69	0.36	91.3	0	1	0	-	-	-	298	8.6	0.14	6.1	83	7.2	0.42	0.09
DKD	D0292	0	0.553357	2.33145	0.522633	25	1	62	85	165.003	31.22	1	162	83	0	0	1.11	3.16	1.17	1.58	9.3	138.9	49	5.26	0.77	3.69	120	3.74	2.11	408.408	6.8	10.66	26.24	1.06	69.6	0	1	1	6	CT	T	1175	52.5	2.67	9.3	652	127.7	0.22	0.26
DKD	D0293	0	0.540785	4.90342	0.771104	3	0	38	57	158.01	22.83	0	139	98	0	0	2.95	5.87	1.41	3.37	4.7	42.7	131	7.9	3.4	4.04	128	0.22	0.47	86.632	6.4	7.14	-	1.57	75.6	0	0	0	6	CT	T	327	9.4	0.57	4.2	74	9.1	0.17	0.16
DKD	D0294	0	0.722977	1.22541	0.34741	10	1	78	85	170.005	29.41	1	180	120	0	0	0.74	4.13	0.83	3.03	6.29	124	51	9.5	1.45	7.35	124	0.86	0.95	420.784	8.3	4.01	11.39	1.21	-	0	1	1	6	T	T	373	9.4	16.32	12.7	105	19.9	0.52	0.57
DKD	D0296	1	0.207701	2.87561	0.58834	18	1	78	61	170.029	21.1	1	170	79	1	0	1.13	4.5	1.05	3.03	6.07	75	28	7.83	1.42	5.92	123	1.02	1.73	319.124	10.6	8.26	21.7	0.31	116	1	1	1	6	T	T	815	42.5	0.1	11.5	490	89	0.57	0.02
DKD	D0297	0	0.422816	1.93047	0.466937	0	1	48	68	170.652	23.35	1	139	89	1	1	1.48	4.12	0.65	2.92	4.6	58.8	121	4.92	1.38	3.13	123	0.33	0.19	93.704	8.8	13.37	25.1	0.88	77.7	1	0	0	6	T	T	513	12.7	0.91	15.7	136	23.5	0.35	0.37
DKD	D0301	0	0.912516	3.6121	0.663899	11	1	67	58	166.987	20.8	0	116	78	1	1	0.72	4.31	1.43	2.61	5.3	56.6	107	7.91	1.77	5.6	130	0.14	0.34	178.568	10.9	2.7	16.25	0.24	102.3	0	1	1	6	T	T	171	7.5	0.01	10.8	98	12.9	0.13	0.06
DKD	D0304	1	0.301346	2.26061	0.513299	20	0	71	52	148.125	23.7	0	130	77	0	0	2.6	5.03	1.04	3.03	11.7	110.5	46	7.12	2.4	4.28	135	0.16	0.18	30.94	10.5	7.1	21.74	1.14	86.4	0	0	1	6	T	TC	157	2	1.35	4.9	6	1.3	0.32	0.33
DKD	D0307	0	0.109572	4.37603	0.730462	6	1	61	80	177.019	25.53	1	157	89	0	0	1.04	4.02	1.24	2.4	7.2	95.9	58	8.38	1.46	6.23	143	0.26	0.24	365.092	9.6	6.01	25.81	0.7	76.8	0	1	0	6	T	T	361	8.8	0.12	15.1	99	16.6	0.09	0.15
DKD	D0308	1	0.456627	4.8554	0.767557	15	1	58	77	175.01	25.14	1	180	90	1	1	2.02	4.56	0.95	2.86	12.1	105.9	51	6.91	2.02	4.08	129	-	-	131.716	9.9	8.35	-	0.56	97.4	0	1	1	6	CT	T	855	40	0.19	18.8	389	28.7	0.32	0.02
DKD	D0313	1	0.196968	5.84274	0.83523	0	1	65	70	172	23.6614	1	143	100	0	0	1.79	3.94	1.02	2.26	8.78	102	50	6.14	1.96	3.54	139	0.18	0.11	34.476	9.5	9.05	25.07	1.11	84.9	0	1	0	6	T	T	171	2	0.04	4.7	2	0.5	0.19	0.08
DKD	D0314	0	0.0784174	1.81273	0.449128	10	0	53	68	167	24.3824	1	120	71	0	0	0.77	5.94	2.04	3.62	3.46	42	18	7.09	2.37	4.17	127	5.4	6.86	309.4	6.2	4.57	19.64	0.4	90.5	1	1	0	-	-	-	711	13.5	0.2	14.3	317	25.3	0.21	0.1
DKD	D0324	1	0.781989	7.73842	0.941433	20	1	66	103	185	30.095	1	156	96	1	1	2.76	4	0.66	2.32	11.4	97.7	74	7.46	1.51	5.28	128	0.79	0.78	379.236	8.4	6.69	-	-	111.1	1	1	1	6	T	T	524	26.3	0.7	8.9	210	12.2	0.12	0.19
DKD	D0326	0	0.714386	2.5205	0.546604	23	0	76	67	160.993	25.85	1	174	65	0	0	1.6	6.45	1.22	4.64	4.55	39	53	7.17	1.74	4.94	119	0.88	1	647.088	10.2	6.07	19.75	0.36	85.5	0	1	1	6	T	T	410	18.7	0.12	1.9	175	9.4	0.14	0.08
DKD	D0328	0	0.744092	7.20143	0.91389	6	1	58	81	169.993	28.03	1	130	82	1	1	0.96	2.76	0.74	1.66	5.17	58	113	5.15	1.3	3.32	146	0.15	0.09	32.708	6.2	9.29	17.3	0.74	66.8	0	1	1	6	CT	T	116	2	0.22	4.3	13	4	0.13	0.14
DKD	D0329	0	1.21115	18.2432	1.28428	10	0	58	37	157.004	15.01	0	102	72	0	0	0.76	2.9	0.83	1.79	2.49	28	130	17.83	0.41	17.16	93	0.17	0.61	69.836	12.5	12.1	21.82	0.4	-	0	1	1	6	T	T	222	1.9	8	4	6	1.4	0.12	1.57
DKD	D0332	0	1.16539	4.44784	0.736224	3	1	50	64	165.984	23.23	0	118	80	0	1	2.64	5.28	0.97	3.33	5.5	121.8	63	5.16	1.79	2.92	136	1.24	1.07	168.844	11.9	5.92	23	0.94	80.5	0	1	0	6	T	T	-	-	-	-	-	-	-	-
DKD	D0334	0	1.23781	1.55272	0.407003	9	0	56	55	160.016	21.48	1	117	79	0	0	1.43	2.72	0.98	1.21	3.89	80	75	5.19	1.61	3.34	131	0.24	0.3	31.824	14.3	15.76	-	0.97	-	0	1	1	6	T	T	-	-	-	-	-	-	-	-
DKD	D0335	0	2.29307	2.2083	0.506275	6	1	65	75	174.999	24.49	0	171	98	0	0	1.28	3.89	0.83	2.59	6.56	122	97	9.08	1.41	7.04	97	1.95	1.36	235.144	10.3	11.48	19.21	2.81	-	0	1	1	6	T	T	669	28.5	0.61	7.2	261	38	0.17	0.12
DKD	D0340	0	0.598424	26.4237	1.43813	16	1	51	78	169.967	27	1	190	107	1	1	1.38	3.02	0.92	1.59	5.7	82	81	7.73	2.01	5.34	128	0.1	0.07	31.824	6.2	-	-	1.19	-	0	1	0	6	T	T	124	2	0.15	11.1	6	2	0.57	0.14
DKD	D0341	0	0.938456	37.4533	1.58493	21	1	67	90	173.003	30.07	1	126	75	1	0	1.55	2.72	0.79	1.36	14.6	132.2	51	10.93	2.81	7.33	124	0.13	0.15	76.908	8.3	6.15	14.67	1.97	103.9	1	1	1	6	CT	T	125	1	0.17	1.6	16	0.5	0.13	0.05
DKD	D0345	0	0.78145	1.35657	0.37228	20	1	75	88	170	30.45	1	166	91	1	1	0.53	2.99	1.16	1.63	4.87	84	83	11.04	2.55	7.77	141	-	-	99.892	10.6	7.43	21.55	1.05	-	0	0	0	6	T	T	178	2.5	0.18	3.1	27	0.3	0.69	0.11
DKD	D0347	1	0.55963	2.40549	0.53218	10	0	55	75	159.991	29.3	1	148	108	0	0	0.98	4.08	1.47	2.25	2.24	48	52	6.44	1.12	5	116	1.04	0.86	716.924	8.5	7.01	18.11	1.94	75.1	0	1	0	6	T	T	222	1.9	0.28	11.7	16	3.5	0.36	0.19
DKD	D0349	0	0.47982	2.2083	0.506275	15	0	65	68	162.002	25.91	0	142	79	0	0	1.52	3.27	0.81	1.9	7.4	65	89	6.73	2.65	3.28	134	0.55	0.86	352.716	9.8	9.27	21.48	0.82	-	1	0	0	6	CT	T	303	17.8	0	4.5	125	9.6	0.21	0.06
DKD	D0357	0	0.275937	3.59366	0.662159	20	0	62	76	169.992	26.3	1	148	92	1	0	1.63	5.58	1.35	3.63	4.71	45	109	5.01	1.42	3.27	123	0.16	0.13	45.084	11.1	13.61	24.85	0.63	81.9	0	1	1	6	T	T	100	1.3	0.16	7.2	19	1.1	0.07	0.12
DKD	D0359	0	0.104479	1.37835	0.376276	12	1	53	83	175.007	27.1	1	180	89	1	1	1.55	4.79	0.67	3.55	5.95	89	59	10.27	0.85	8.82	95	4.59	2.8	144.092	10.1	8.27	18.2	0.65	-	0	1	1	6	T	T	2000	56.1	4.2	17.2	1623	175.6	0.17	4.2
DKD	D0362	0	0.226409	10.793	1.07162	15	1	74	68	161.011	26.23	1	124	74	1	1	2.44	3.87	0.73	2.24	10.2	114.7	57	7.22	1.7	5.14	126	0.14	0.1	31.824	7.2	8.13	18.38	1.58	95.9	0	1	0	6	T	T	65	0.9	0.13	2.8	1	2.3	0.13	0.22
DKD	D0368	0	0.401696	10.4935	1.06045	0	0	64	53	160.012	20.7	1	111	82	0	0	1.42	3.61	0.79	2.29	2.7	66.9	88	3.29	0.99	1.72	111	0.1	0.16	30.056	6.8	5.59	5.4	1.5	75	0	0	0	6	T	TC	52	1.1	0.19	10.7	10	1.4	0.48	0.26
DKD	D0373	0	0.30002	6.84991	0.894865	12	1	41	-	177	-	0	149	104	0	0	2.72	5.95	1.27	3.67	6.5	49.6	26	7.11	2.83	3.63	121	1.71	1.81	946.764	10	11.93	22.45	0.55	78.8	0	1	0	5/6	CT	T	1141	51.4	0.24	30.4	654	102.1	0.31	0.1
DKD	D0374	1	0.686301	2.2302	0.509229	10	0	70	66	152.044	28.55	1	144	86	0	0	1	3.69	1.35	1.97	7.7	60	83	4.8	1.46	3.03	108	0.16	0.18	39.78	8.5	8.51	21.83	4.89	67.2	0	1	1	6	T	T	55	0.4	0.12	11.3	5	2.7	0.39	0.09
DKD	D0375	0	0.269916	1.30071	0.361862	32	1	63	56	164.997	20.57	0	116	52	1	1	1.14	4.56	1.03	3.11	28	438.1	12	9.09	0.86	7.58	76	3.97	7.08	757.588	10.6	18.17	26.81	0.58	94.3	0	0	0	6	T	T	-	-	-	-	-	-	-	-
DKD	D0377	0	0.235251	0.934247	0.286512	2	1	71	62	165.339	22.68	1	154	90	0	0	1.25	3.77	0.92	2.39	4.31	63	80	5.3	1.2	3.76	134	0.18	0.19	61.88	6.6	4.01	12.64	2.52	119.6	0	1	0	6	CT	T	60	1.6	0.28	5.5	3	2.3	0.12	0.08
DKD	D0379	1	0.228151	1.58153	0.411877	18	1	64	54.5	167.007	19.54	0	136	89	0	0	2.34	3.82	0.68	2.27	18	725	7	3.84	0.82	2.85	100	-	-	757.588	5.6	6.09	13.32	8.45	-	0	1	1	5/6	T	T	-	-	-	-	-	-	-	-
DKD	D0380	0	0.213441	10.4362	1.05828	5	1	58	69	164.949	25.36	0	114	85	0	1	2.26	3.45	0.96	1.65	6.58	76	51	6.26	1.54	3.59	121	0.18	0.18	124.644	6.4	6.96	11.91	1.39	77.2	0	1	1	5/6	T	T	62	1.5	0.12	11.2	2	3	0.18	0.1
DKD	D0381	0	0.351148	1.99291	0.476094	20	0	66	73	160.608	28.3	1	150	82	0	0	2.54	3.59	0.98	1.67	9.7	65.2	59	5.22	2.05	2.85	113	0.22	0.2	72.488	10.5	12.12	28.94	1.39	80.5	0	1	1	6	CT	T	225	8.5	0.3	12.8	46	5.2	0.21	0.07
DKD	D0382	0	0.195911	3.71532	0.673511	7	1	37	90	178.017	28.4	1	158	103	0	0	3.04	5.46	0.81	3.53	7.5	52	137	8.84	3.63	4.54	160	0.23	0.14	62.764	9.8	9.89	22.94	1.37	72.3	0	0	0	6	T	T	195	3.7	0.09	13.7	43	4.1	0.3	0.12
DKD	D0383	0	0.338421	20.4194	1.33081	7	0	60	80	160	31.25	1	125	73	0	0	2.75	4.89	0.65	3.22	30.7	294.3	15	8.17	1.43	5.79	93	-	-	457.028	9.4	12.98	-	-	-	0	1	1	5/6	T	T	636	32.3	8.82	12.2	314	28.39	0.17	0.22
DKD	D0384	0	0.732651	2.62294	0.559061	15	0	67	66	160.004	25.78	1	140	69	0	0	1.25	3.44	1.19	1.79	8.4	55.6	98	5.62	1.79	3.5	102	0.2	0.18	73.372	7.4	8.38	21.58	0.74	80.6	0	0	0	6	CT	TC	69	1	0.37	0.6	13	1	0.21	0.15
DKD	D0387	0	0.375387	3.75918	0.677532	20	1	77	85	170.005	29.41	1	158	70	1	0	1.39	4.65	1.34	2.8	4.57	65	95	4.51	1.23	2.92	121	0.5	0.37	37.128	8.2	5.13	19.74	0.5	82.7	0	1	1	6	T	T	74	1.3	0.29	3	15	1.9	0.1	0.16
DKD	D0389	1	0.206219	3.2993	0.633398	10	1	75	73	174.988	23.84	1	139	68	0	0	0.62	2.05	0.9	0.92	3.65	58	50	6	1.15	4.48	110	0.18	0.14	32.708	10.5	8.25	20.54	0.47	-	0	1	1	5/6	T	T	39	1.1	0.1	6.1	3	1.3	0.21	0.27
DKD	D0391	1	0.0860538	3.03713	0.606073	10	0	62	51	148.011	23.28	1	148	86	0	0	1.69	5.17	1.23	3.31	12.47	179	27	5.81	1.55	3.85	104	1.58	2.45	1152.74	9.3	7.2	23.05	1.45	82.2	0	1	1	6	CT	T	1091	42.6	11.2	5	567	127.6	0.75	1.86
DKD	D0393	1	0.227848	1.27913	0.357769	23	1	68	82	172.024	27.71	1	149	68	1	1	1.71	3.28	0.83	1.82	18.09	1004	4	11.19	1.81	7.97	101	-	-	399.568	11.1	4.94	-	5.43	126.5	0	1	1	6	T	T	1852	47.9	11.5	13.4	1389	139.5	5.61	3.95
DKD	D0395	0	0.315665	2.60117	0.556444	27	0	52	48	160	18.75	1	102	71	0	0	2.72	7.63	1.44	5.18	10.06	206	25	5.96	0.76	4.73	88	-	-	647.088	9.4	13.28	-	2.13	84.9	0	1	0	6	T	TC	-	-	-	-	-	-	-	-
DKD	D0399	1	0.149167	5.81242	0.833301	20	1	71	77	168.005	27.28	1	155	86	1	1	1.13	3.84	0.77	2.65	16.7	154.9	24	8.42	0.85	6.96	92	0.39	0.35	363.324	9	5.46	10.84	2.79	42	0	1	1	6	CT	T	436	17.3	0.78	17.2	132	17.2	0.02	0.18
DKD	D0400	1	0.489975	4.33046	0.726765	5	1	39	87	177.511	27.61	1	140	92	1	1	2.74	5.91	0.99	3.91	6.09	79	54	7.36	2.88	3.84	157	-	-	170.612	-	6.32	21.11	1.6	75.6	0	0	0	6	T	T	376	17.7	0.26	12.8	158	11	0.78	0.12
DKD	D0401	0	0.242339	3.25557	0.628958	20	1	62	75	170.005	25.95	1	111	73	1	1	0.91	2.65	0.75	1.56	12.17	97	56	9.74	0.77	8.38	81	0.16	0.19	45.968	9.4	9.24	-	2.36	-	0	1	1	6	T	T	185	2.4	1.3	8.1	6	1.5	0.13	0.17
DKD	D0405	1	0.235086	4.70514	0.756266	22	0	77	50	157.019	20.28	1	123	78	0	0	1.81	3.67	1.1	1.9	9.9	100.4	49	6.16	0.82	4.83	106	0.12	0.18	17.68	9.5	14.94	-	3.26	112.8	0	1	0	6	CT	T	158	1.8	0.81	5.9	0	0	0.03	0.13
DKD	D0407	1	0.301963	2.8844	0.589324	8	1	49	64	167.984	22.68	0	155	109	0	1	1.09	4.92	1.22	3.3	9.7	96.5	48	5.9	1.03	4.6	164	0.42	0.47	137.02	9.4	14.26	-	3.94	94.1	1	0	1	6	CT	T	261	10.6	0.31	10.3	76	1.9	0.19	0.18
DKD	D0408	1	0.228509	3.60573	0.663298	10	1	56	78	169.999	26.99	1	175	95	0	0	1.34	4.15	1.02	2.63	11.4	147	28	6.93	2.68	3.78	117	0.5	0.29	309.4	-	6.21	17.27	1.08	86.5	1	1	1	5/6	CT	T	259	19.8	0.53	9.2	74	8	0.31	0.09
DKD	D0409	1	0.270196	1.75461	0.44006	10	1	54	58	155.456	24	0	143	78	0	0	2.53	6.89	0.9	5.05	4.95	101	57	8.04	1.79	5.2	120	8.54	8.41	210.392	11.6	8.1	19.36	2.18	39.4	0	0	1	5/6	CT	T	-	-	-	-	-	-	-	-
DKD	D0411	1	0.225069	4.24243	0.719533	5	1	82	70	178.013	22.09	0	125	71	0	0	1.24	3.61	0.8	2.35	12.5	128.9	47	8.98	1.78	6.75	91	0.15	0.12	28.288	8.7	5.35	12.88	1.53	-	0	1	1	6	CT	T	52	2	0.24	1.6	5	3	0.1	0.11
DKD	D0412	1	0.24232	13.2766	1.15462	28	1	69	70	170.005	24.22	0	123	63	0	1	1.33	3.2	0.84	1.87	5.18	98	27	6.01	1.59	4.16	113	2.58	1.49	308.516	10.5	15.1	22.97	0.53	97.5	0	1	1	6	T	T	1318	36.2	11.4	40.7	593	131.9	0	1.56
DKD	D0415	1	0.266693	27.2174	1.45052	22	0	74	68	162.033	25.9	1	112	64	0	0	2.49	4.52	1.05	2.55	11.2	112.6	24	5.83	1.37	4.09	90	0.81	0.71	335.92	8	12.48	25.83	1.53	92.7	1	1	0	6	CT	TC	541	23.2	12.6	11	161	28.6	0.33	0.76
DKD	D0417	1	0.167381	3.14631	0.617662	14	1	58	65	169.217	22.7	1	145	87	0	1	1.17	4.54	1.47	2.64	6.18	87.6	58	5.45	1.89	3.04	100	3.33	4.27	140.556	10.4	15.05	21.39	0.86	108.6	1	1	0	6	T	T	2003	56.3	3.36	21.9	1592	272.2	0.12	0.4
DKD	D0421	1	0.190955	2.42344	0.534463	12	0	71	52	153.013	22.21	1	165	80	0	0	1.93	7.66	1.09	5.86	3.16	41	55	7.17	2.3	4.4	127	0.41	0.44	204.204	10.8	11.69	32.22	1.31	87.7	0	0	0	6	T	T	356	10.8	0.89	9.3	121	7.5	0.11	0.2
DKD	D0422	1	0.197736	2.51552	0.54599	10	1	51	57	171.987	19.27	0	113	79	1	1	1.3	4.28	1.28	2.52	7.5	50.2	26	6.97	1.07	5.35	108	0.3	0.51	311.168	11.5	13.32	21.68	0.18	73	0	1	1	5	T	TC	335	5	1	9.2	74	13.2	0.73	0.25
DKD	D0424	1	0.21478	12.7323	1.13774	28	0	76	67	162.477	25.38	1	110	74	0	0	1.87	2.23	0.72	0.82	10.8	92.5	55	6.89	1.57	4.81	104	0.29	0.33	33.592	9.3	14.28	27.23	1.48	96.1	0	1	1	6	CT	T	215	5.6	5.11	3.1	2	4.1	0.05	0.45
DKD	D0427	1	0.986689	1.82578	0.451138	30	1	78	63	165.002	23.14	0	116	60	1	1	1.06	2.51	0.65	1.47	4.61	92	73	7.06	0.97	5.46	104	0.41	0.57	138.788	7.9	5.71	-	0.54	90.4	1	1	1	6	T	T	238	9.8	11.3	6.1	24	5.1	0.01	0.49
DKD	D0428	0	0.841966	1.61926	0.418179	8	1	42	75	180.032	23.14	0	127	85	0	0	1.1	4.9	0.86	3.63	7.43	212	34	5.47	1.81	2.99	86	12.05	9.84	191.828	9	6.48	16.44	1.51	-	1	1	1	6	T	TC	1225	51.8	11.2	18.4	373	19.4	0.45	0.35
DKD	D0429	0	2.45635	1.62926	0.419834	21	0	52	40	140.442	20.28	0	107	60	0	0	0.81	2.47	0.65	1.52	4.21	38	123	24.2	0.72	22.68	98	0.54	0.69	265.2	16.4	5.14	9.26	0.36	-	0	1	1	6	T	T	-	-	-	-	-	-	-	-
DKD	D0430	0	1.61874	35.0876	1.55736	20	0	50	57	160.963	22	0	141	78	0	0	0.74	1.58	0.62	0.69	5.87	179	32	4.68	1.02	2.94	84	0.86	1.11	757.588	9.1	10.54	16.71	0.44	103.9	1	1	1	6	CT	T	579	19.7	0.4	11.3	187	38.9	0.25	0.2
DKD	D0431	0	0.425727	4.10982	0.708406	5	1	39	81	171.003	27.7	1	151	99	0	1	3.33	5.31	0.71	3.37	5.8	73.8	57	4.06	1.49	2.3	144	0.66	0.52	313.82	-	8.01	18.92	1.79	71.5	0	1	1	6	CT	T	358	8.8	0.15	0.6	124	0.9	0.16	0.28
DKD	D0432	0	2.20329	21.0908	1.34421	12	1	51	58	170.039	20.06	0	132	86	1	1	2.16	5.41	0.89	3.72	3.59	54	122	8.04	2.88	4.48	129	0.6	0.58	156.468	13	9.59	24.82	1.02	86.5	0	1	1	6	CT	T	-	-	-	-	-	-	-	-
DKD	D0433	0	0.337947	1.3671	0.374217	11	1	73	-	165	-	1	217	72	0	1	0.64	6.53	2.76	3.53	12.7	183.6	33	13.23	0.42	12.52	118	2.08	2.66	319.124	6.8	5.36	19.32	1.86	-	0	1	1	6	CT	T	-	-	-	-	-	-	-	-
DKD	D0434	1	0.305575	9.36303	1.01549	10	1	72	80	167.015	28.68	1	169	78	0	1	9.86	4.72	0.55	0.52	9.47	159	39	4.72	1.24	3.02	100	0.23	0.24	43.316	10.3	12.16	32.12	3.15	107.3	0	0	0	5/6	T	T	-	-	-	-	-	-	-	-
DKD	D0435	1	0.532789	0.475289	0.168877	6	1	61	60	167.015	21.51	1	112	53	1	1	0.61	5.85	1.67	3.95	23.3	292.5	20	6.8	0.83	5.46	68	6.36	14.08	759.356	6.3	5.71	-	4.62	-	0	1	1	6	C	T	-	-	-	-	-	-	-	-
DKD	D0436	0	1.32616	0.520939	0.182112	14	1	60	59	168.99	20.66	1	126	74	1	0	2.35	3.14	0.54	1.73	12.3	279.4	22	11.36	1.03	9.25	110	2.88	2.8	291.72	8	13.83	18.48	2.07	106.3	0	1	0	6	CT	T	-	-	-	-	-	-	-	-
DKD	D0438	0	0.538485	3.60029	0.662785	20	1	73	-	171	-	1	160	91	1	1	1.55	1.92	0.44	0.91	42.8	970.7	4	10.94	0.72	9.93	98	-	-	855.712	11.1	20.27	-	11.02	-	0	1	0	6	CT	T	-	-	-	-	-	-	-	-
DKD	D0440	1	0.256887	1.66514	0.42572	15	0	61	74	165	27.18	1	147	85	0	0	1	4.12	1.8	1.95	12.9	131.3	24	4.84	1.55	2.89	85	2.28	2.19	647.088	6.9	7.67	17.19	0.4	91.5	1	1	1	5/6	CT	T	1040	50.9	2.63	8.4	507	62.6	0.5	0.35
DKD	D0441	1	2.57844	2.72285	0.570876	3	0	48	54	150	24	0	140	89	0	0	0.94	3.86	1.48	2.03	4.77	69	95	17.33	0.93	15.79	101	0.31	0.7	225.42	16.4	4.91	9.42	1.08	89.1	1	1	1	6	T	T	513	25.3	8.36	15	204	41.7	0	0.39
DKD	D0442	0	1.92223	2.44645	0.537372	8	1	51	68	165	25	1	148	104	0	0	0.85	4.35	1.14	2.9	6.81	152	68	6.72	1.39	4.71	131	1.92	1.16	236.912	9.5	7.35	23.3	0.64	110.5	1	1	1	6	T	T	1536	53.1	4.97	16.9	1034	199.2	0.38	0.42
DKD	D0443	1	1.34299	1.45876	0.390716	18	1	53	66	171	22.6	1	190	94	1	0	2.93	5.1	0.75	3.27	16.57	438	13	14.08	4.16	9.3	95	-	-	442	8.9	4.97	19.74	0.35	110.6	1	1	1	6	T	T	-	-	-	-	-	-	-	-
DKD	D0444	1	1.5543	0.452467	0.162106	25	0	74	53	155	22.06	1	118	60	0	0	2.46	6.44	1.71	3.82	9.5	92.5	55	8.81	1.32	6.96	111	0.17	0.27	27.404	13.1	10.89	31.59	0.48	94.4	1	1	0	6	T	T	165	1.9	5.15	6	7	1.3	0.1	0.34
CON	1	0	0.76596	6.5553	0.878252	-	0	36	66.9902	170	23.18	0	110	61	-	-	0.97	4.22	1.78	2.08	5.57	62	117	6.52	1.73	4.21	130	-	-	-	5.4	5.39	-	-	-	-	-	-	6	T	T	-	-	-	-	-	-	-	-
CON	2	0	0.40645	-	-	-	0	33	-	-	-	-	-	-	-	-	0.6	4.67	1.86	2.59	4.77	62	120	4.48	1.52	2.58	124	-	-	-	-	5.34	-	-	-	-	-	-	6	CT	T	-	-	-	-	-	-	-	-
CON	3	0	0.369712	2.06502	0.486433	-	0	51	55.9894	161	21.6	0	108	72	-	-	2.57	6.14	1.61	3.58	4.22	66	98	4.25	1.67	2.17	123	-	-	-	5.6	5.33	-	-	-	-	-	-	5/6	CT	T	-	-	-	-	-	-	-	-
CON	4	0	0.33518	2.90817	0.591973	-	1	21	101.013	176	32.61	1	133	97	-	-	1.59	4.14	1.23	2.32	4.96	90	111	5.38	2.54	2.31	161	-	-	-	5.6	6.41	-	-	-	-	-	-	6	T	T	-	-	-	-	-	-	-	-
CON	5	0	0.590705	4.18983	0.715153	-	1	21	103.996	186	30.06	1	157	81	-	-	1.72	5.18	1.27	3.27	3.64	73	134	8.97	3.65	4.62	156	-	-	-	5.4	4.66	-	-	-	-	-	-	6	CT	T	-	-	-	-	-	-	-	-
CON	6	0	0.46107	2.12977	0.495512	-	0	32	71.4065	171	24.42	0	111	71	-	-	1.87	4.65	1.29	2.67	4.84	63	118	6.34	2.6	3.32	134	-	-	-	5.6	6.14	-	-	-	-	-	-	6	T	T	-	-	-	-	-	-	-	-
CON	7	0	0.528622	4.0006	0.699022	-	0	29	-	-	-	-	-	-	-	-	0.7	3.1	1.41	1.43	2.58	54	129	4.33	1.49	2.49	127	-	-	-	5.2	6.5	-	-	-	-	-	-	6	CT	T	-	-	-	-	-	-	-	-
CON	8	0	0.38957	2.28091	0.515994	-	0	50	53.3897	157	21.66	0	138	68	-	-	1.85	4.89	1.22	2.99	3.47	47	116	4.94	1.79	2.77	140	-	-	-	5.6	5.84	-	-	-	-	-	-	5/6	C	T	-	-	-	-	-	-	-	-
CON	9	0	0.510677	1.37559	0.375771	-	1	50	69.0077	168	24.45	0	114	73	-	-	1.99	4.56	1.1	2.72	6.6	67	113	6.94	2.26	3.91	157	-	-	-	5.5	5.88	-	-	-	-	-	-	6	T	T	-	-	-	-	-	-	-	-
CON	10	0	0.462335	-	-	-	1	58	66.9034	171	22.88	1	125	91	-	-	8.41	5.1	0.67	1.32	2.68	66	107	5.59	2.19	2.83	157	-	-	-	5.3	6.77	-	-	-	-	-	-	6	CT	T	-	-	-	-	-	-	-	-
CON	11	0	0.496629	1.44013	0.387413	-	1	55	63.0016	160	24.61	0	126	82	-	-	1.61	5.2	1.34	3.26	4.66	64	99	7.05	2.44	4.19	129	-	-	-	6	6.18	-	-	-	-	-	-	6	T	TC	-	-	-	-	-	-	-	-
CON	12	0	0.305805	0.495371	0.174749	-	1	25	64.996	172	21.97	0	112	63	-	-	-	-	-	-	-	-	-	5.21	2.49	2.2	145	-	-	-	-	-	-	-	-	-	-	-	6	CT	T	-	-	-	-	-	-	-	-
CON	13	0	0.363525	3.42863	0.646269	-	0	45	54.0013	154	22.77	0	127	84	-	-	0.83	5.73	1.59	3.83	4.04	58	113	7.35	2.47	4.36	130	-	-	-	-	5.81	-	-	-	-	-	-	6	CT	TC	-	-	-	-	-	-	-	-
CON	14	0	0.438363	3.42863	0.646269	-	0	54	46.0032	160	17.97	1	146	78	-	-	0.87	5.08	2.16	2.6	3.34	57	106	7.21	2.46	4.39	136	-	-	-	5.2	6.04	-	-	-	-	-	-	6	T	T	-	-	-	-	-	-	-	-
CON	15	1	0.343787	1.52622	0.402471	-	1	32	70.9016	166	25.73	0	121	73	-	-	1.99	5.7	1.24	3.72	5.31	88	106	6.15	1.43	4.15	153	-	-	-	5.7	5.68	-	-	-	-	-	-	5/6	T	T	-	-	-	-	-	-	-	-
CON	16	1	0.392059	2.99483	0.601498	-	1	44	90.0069	175	29.39	0	120	74	-	-	2.09	5.32	1.21	3.34	4.73	92	92	4.39	1.65	2.43	150	-	-	-	5.4	6.1	-	-	-	-	-	-	6	CT	T	-	-	-	-	-	-	-	-
CON	17	1	0.753796	1.22506	0.347342	-	1	28	59.5963	175	19.46	0	120	76	-	-	1.32	4.31	1.09	2.73	5.58	67	132	5.9	2.38	2.98	158	-	-	-	-	5.14	-	-	-	-	-	-	6	CT	T	-	-	-	-	-	-	-	-
CON	18	1	0.420784	1.37559	0.375771	-	1	34	68.8949	185	20.13	0	108	70	-	-	0.74	3.78	1.42	2.09	6.02	90	102	5.46	1.83	3.19	162	-	-	-	-	5.35	-	-	-	-	-	-	6	CT	T	-	-	-	-	-	-	-	-
CON	19	0	0.826419	-	-	-	0	39	59.6961	161	23.03	0	117	56	-	-	0.95	3.29	1.15	1.79	5.39	61	115	5.74	2.01	3.17	131	-	-	-	-	5.14	-	-	-	-	-	-	6	CT	T	-	-	-	-	-	-	-	-
CON	20	0	0.490258	2.04344	0.483365	-	0	31	67.0007	165	24.61	1	137	90	-	-	0.51	3.69	1.47	2.03	5.51	67	111	5.18	2.1	2.69	131	-	-	-	-	5.88	-	-	-	-	-	-	6	T	T	-	-	-	-	-	-	-	-
CON	21	0	0.395795	1.72004	0.434575	-	1	47	68.0146	171	23.26	0	137	82	-	-	1.43	4.36	1.42	2.41	5.56	87	97	4.26	1.31	2.67	150	-	-	-	-	5.4	-	-	-	-	-	-	6	T	T	-	-	-	-	-	-	-	-
CON	22	0	0.0908013	2.69167	0.567223	-	0	46	67.0009	162	25.53	0	121	74	-	-	1.5	4.13	1.29	2.29	4.94	64	105	4.7	1.55	2.74	134	-	-	-	-	5.61	-	-	-	-	-	-	6	C	T	-	-	-	-	-	-	-	-
CON	23	1	0.44214	1.76313	0.441401	-	0	47	64.0077	159.5	25.16	0	139	83	-	-	0.73	3.9	1.25	2.38	5.02	56	112	7.06	1.51	5.01	124	-	-	-	-	5.77	-	-	-	-	-	-	6	T	TC	-	-	-	-	-	-	-	-
CON	24	0	0.887971	2.30251	0.518844	-	0	40	67.0038	168	23.74	0	131	80	-	-	0.99	4.08	-	-	2.2	58	117	6.71	1.53	4.45	132	-	-	-	-	6.65	-	-	-	-	-	-	5/6	T	T	-	-	-	-	-	-	-	-
CON	25	1	0.6563	2.0003	0.477165	-	0	37	50.8912	153	21.74	0	108	66	-	-	-	-	-	-	4.63	59	118	5.21	1.59	3.18	134	-	-	-	-	5.22	-	-	-	-	-	-	6	T	T	-	-	-	-	-	-	-	-
CON	26	1	0.281481	3.1032	0.613123	-	1	45	76.6908	180	23.67	0	122	69	-	-	1.83	3.69	-	-	4.17	90	94	4.43	0.77	3.22	134	-	-	-	-	6.21	-	-	-	-	-	-	5/6	CT	TC	-	-	-	-	-	-	-	-
CON	27	0	0.710804	1.22506	0.347342	-	1	49	66.4989	170	23.01	0	125	83	-	-	1.29	5.98	-	-	5.67	70	112	4.4	2.29	1.69	150	-	-	-	-	5.62	-	-	-	-	-	-	6	C	T	-	-	-	-	-	-	-	-
CON	28	0	0.43459	7.2831	0.918193	-	0	37	73.0108	162	27.82	0	115	73	-	-	0.97	4.41	-	-	3.26	53	123	6.9	2.47	3.7	132	-	-	-	-	5.81	-	-	-	-	-	-	6	T	T	-	-	-	-	-	-	-	-
CON	29	0	0.578998	0.816997	0.259354	-	1	50	84.5987	182	25.54	0	131	71	-	-	0.44	4.04	-	-	6.23	95	85	6.04	2.65	2.64	132	-	-	-	-	5.45	-	-	-	-	-	-	6	T	T	-	-	-	-	-	-	-	-
CON	30	0	0.624969	-	-	-	0	44	64.0077	158	25.64	0	117	83	-	-	1.43	3.93	-	-	3.93	62	111	7.24	2.37	4.4	137	-	-	-	-	5.31	-	-	-	-	-	-	5/6	CT	TC	-	-	-	-	-	-	-	-
CON	31	0	0.524771	1.72004	0.434575	-	0	52	70.0014	167	25.1	0	118	75	-	-	1.52	4.72	-	-	6.34	62	105	6.75	2.09	4.15	127	-	-	-	-	6.5	-	-	-	-	-	-	6	T	T	-	-	-	-	-	-	-	-
CON	32	0	0.7484	3.75454	0.677109	-	1	29	79.0125	175	25.8	0	138	84	-	-	-	-	-	-	4.98	85	113	4.7	1.91	2.21	153	-	-	-	-	5.93	-	-	-	-	-	-	6	T	T	-	-	-	-	-	-	-	-
CON	33	0	0.293625	2.5835	0.554307	-	1	29	58.9905	172	19.94	0	135	78	-	-	-	-	-	-	7.81	98	95	5.71	1.73	3.46	158	-	-	-	-	5.18	-	-	-	-	-	-	6	T	T	-	-	-	-	-	-	-	-
CON	34	1	0.372189	1.07463	0.316941	-	1	30	67.9042	182	20.5	0	131	67	-	-	-	-	-	-	5.04	68	129	4.85	1.82	2.72	162	-	-	-	-	5.48	-	-	-	-	-	-	6	T	T	-	-	-	-	-	-	-	-
CON	35	0	0.706794	1.72004	0.434575	-	1	28	75.0041	186	21.68	0	121	73	-	-	-	-	-	-	4.17	83	117	5.06	1.58	2.95	157	-	-	-	-	5.41	-	-	-	-	-	-	6	T	T	-	-	-	-	-	-	-	-
CON	36	0	0.517078	3.25501	0.628901	-	1	30	61.4952	167	22.05	0	125	69	-	-	-	-	-	-	4.57	81	119	9.29	1.56	7.12	150	-	-	-	-	6.69	-	-	-	-	-	-	6	T	T	-	-	-	-	-	-	-	-
CON	37	0	0.427054	1.8709	0.458018	-	1	31	62.8097	171	21.48	0	135	73	-	-	-	-	-	-	3.33	78	121	4.63	2.17	2.04	141	-	-	-	-	6.53	-	-	-	-	-	-	6	T	T	-	-	-	-	-	-	-	-
CON	38	0	0.506841	17.7316	1.27257	-	1	30	80.6112	180	24.88	0	127	71	-	-	-	-	-	-	2.81	79	121	4.49	1.49	2.7	146	-	-	-	-	5.76	-	-	-	-	-	-	5/6	CT	T	-	-	-	-	-	-	-	-
CON	39	1	0.483896	-	-	-	0	33	69.0017	161	26.62	0	108	70	-	-	-	-	-	-	4.29	52	127	3.56	1.88	1.46	124	-	-	-	-	5.69	-	-	-	-	-	-	6	CT	T	-	-	-	-	-	-	-	-
CON	40	0	0.674838	1.78468	0.444775	-	0	31	60.0039	165	22.04	0	124	69	-	-	-	-	-	-	2.81	44	136	4.74	1.46	2.82	120	-	-	-	-	5.55	-	-	-	-	-	-	6	CT	T	-	-	-	-	-	-	-	-
CON	41	0	0.366026	-	-	-	0	31	39.7017	153	16.96	0	116	73	-	-	0.59	4.61	1.99	2.4	3.93	58	124	4.29	0.55	3.51	124	-	-	-	-	5.17	-	-	-	-	-	-	6	CT	T	-	-	-	-	-	-	-	-
CON	42	0	0.456014	1.1176	0.325844	-	1	61	65.5006	166	23.77	0	135	81	-	-	2.1	5.31	-	-	6.39	83	93	6.2	1.95	3.75	149	-	-	-	-	5.69	-	-	-	-	-	-	5/6	T	T	-	-	-	-	-	-	-	-
CON	43	0	0.22458	0.602528	0.204806	-	1	33	61.3015	176	19.79	0	106	64	-	-	1.17	5	1.15	3.42	7.24	79	119	8.69	3.4	3.97	152	-	-	-	-	5.07	-	-	-	-	-	-	6	T	T	-	-	-	-	-	-	-	-
CON	44	0	0.19828	-	-	-	0	35	56.9905	163	21.45	0	115	80	-	-	1.07	4.46	-	-	3.6	53	124	5.65	1.63	3.6	126	-	-	-	-	6.24	-	-	-	-	-	-	5/6	T	T	-	-	-	-	-	-	-	-
CON	45	0	0.139399	4.88808	0.769974	-	0	33	71.9994	168	25.51	0	102	58	-	-	3.2	5.14	1.14	2.82	5.13	50	129	5.91	2.15	2.93	123	-	-	-	-	5.77	-	-	-	-	-	-	6	T	T	-	-	-	-	-	-	-	-
CON	46	0	0.546669	3.40692	0.644135	-	1	56	71.0028	165	26.08	1	153	103	-	-	1.5	5.31	-	-	4.96	104	73	7.77	2.05	5.08	155	-	-	-	-	5.74	-	-	-	-	-	-	6	CT	TC	-	-	-	-	-	-	-	-
CON	47	1	0.797675	3.7153	0.673509	-	1	60	75.8943	168	26.89	1	146	79	-	-	1.4	4.25	1.49	2.24	5.57	61	109	7.49	2.03	4.78	157	-	-	-	-	6.14	-	-	-	-	-	-	6	CT	T	-	-	-	-	-	-	-	-
CON	48	0	0.391298	1.28181	0.358279	-	0	55	66.0028	164	24.54	1	173	93	-	-	0.88	5.14	1.77	3.04	5.12	63	101	4.81	1.54	2.97	131	-	-	-	-	5.72	-	-	-	-	-	-	6	T	T	-	-	-	-	-	-	-	-
CON	49	1	1.20295	1.62132	0.41852	-	1	46	94.007	173	31.41	1	149	91	-	-	1.5	4.37	1.15	2.67	5.52	81	106	6.55	1.44	4.79	151	-	-	-	5.1	5.53	-	-	-	-	-	-	6	CT	TC	-	-	-	-	-	-	-	-
CON	50	1	0.543436	2.10699	0.49234	-	1	55	42.988	158	17.22	0	120	78	-	-	1.32	5.63	1.71	3.43	6.01	83	97	6.31	1.8	3.9	114	-	-	-	5.7	6.95	-	-	-	-	-	-	6	T	T	-	-	-	-	-	-	-	-
CON	51	0	1.65274	2.6178	0.558445	-	1	54	81.9918	171	28.04	0	131	87	-	-	3.33	5.86	1.16	3.47	8.97	79	102	6.6	2.26	3.73	160	-	-	-	5.8	6.41	-	-	-	-	-	-	6	T	T	-	-	-	-	-	-	-	-
CON	52	1	0.733386	4.6452	0.751679	-	1	42	93.0079	174	30.72	0	126	76	-	-	3.91	4.2	0.85	1.9	4.63	62	123	5.48	1.52	3.6	162	-	-	-	5.7	5.96	-	-	-	-	-	-	6	CT	T	-	-	-	-	-	-	-	-
CON	53	0	0.765089	0.749078	0.242809	-	1	57	70.0103	164	26.03	1	137	91	-	-	1.14	5.45	1.4	3.63	6.55	73	104	4.62	1.64	2.46	157	-	-	-	5.4	4.69	-	-	-	-	-	-	6	CT	T	-	-	-	-	-	-	-	-
CON	54	0	1.10829	1.16066	0.334586	-	1	32	64.9862	175	21.22	0	107	73	-	-	0.97	4.34	1.64	2.34	5.7	81	117	4.99	1.61	2.99	148	-	-	-	-	4.9	-	-	-	-	-	-	6	T	T	-	-	-	-	-	-	-	-
CON	55	0	0.66074	-	-	-	1	44	56.9908	170	19.72	0	130	58	-	-	1	3.82	1.58	1.87	3.94	77	111	2.93	0.95	1.74	142	-	-	-	-	5.31	-	-	-	-	-	-	6	T	T	-	-	-	-	-	-	-	-
CON	56	1	0.606977	0.362224	0.134249	-	1	40	74.9955	170	25.95	0	115	74	-	-	0.53	5.56	1.64	3.72	5.88	85	105	5.33	1.74	3.14	148	-	-	-	-	5.05	-	-	-	-	-	-	6	T	T	-	-	-	-	-	-	-	-
CON	57	0	2.26559	6.4397	0.871555	-	0	31	58.9974	166	21.41	0	109	71	-	-	1.06	4.31	1.61	2.31	3.96	59	123	5.76	2.05	3.23	132	-	-	-	-	4.2	-	-	-	-	-	-	6	CT	T	-	-	-	-	-	-	-	-
CON	58	0	0.73629	1.08798	0.319726	-	1	23	58.9875	179	18.41	0	128	80	-	-	0.5	3.05	1.35	1.52	4.04	79	127	5.89	1.32	4.07	161	-	-	-	-	5.03	-	-	-	-	-	-	6	T	T	-	-	-	-	-	-	-	-
CON	59	1	0.968872	0.652318	0.218094	-	1	46	-	-	-	1	139	99	-	-	1.05	6.89	-	-	6.02	82	105	5.44	2.08	2.79	147	-	-	-	-	6.37	-	-	-	-	-	-	6	T	TC	-	-	-	-	-	-	-	-
CON	60	0	1.73316	3.69087	0.671253	-	1	35	87.1944	178	27.52	0	132	80	-	-	1.37	3.87	-	-	5.49	81	115	7.85	3.53	3.36	149	-	-	-	-	5.37	-	-	-	-	-	-	6	T	T	-	-	-	-	-	-	-	-
CON	61	1	0.961069	0.168984	0.0678086	-	1	32	70.2029	169	24.58	0	128	79	-	-	0.96	3.72	-	-	5.12	76	122	6.15	2.15	3.26	156	-	-	-	-	5.39	-	-	-	-	-	-	6	T	TC	-	-	-	-	-	-	-	-
CON	62	1	1.67622	2.17991	0.502415	-	1	51	91.8129	176	29.64	1	160	97	-	-	3.75	5.09	-	-	4.03	79	105	8.87	3.66	4.58	154	-	-	-	-	6.85	-	-	-	-	-	-	6	T	T	-	-	-	-	-	-	-	-
CON	63	1	0.707037	1.20911	0.344217	-	1	37	74.9927	182	22.64	0	112	55	-	-	1.18	4.43	-	-	4.8	88	102	8.38	1.8	5.77	150	-	-	-	-	4.77	-	-	-	-	-	-	6	T	T	-	-	-	-	-	-	-	-
CON	64	1	0.950626	-	-	-	1	37	76.9921	178	24.3	0	138	77	-	-	0.89	3.99	-	-	4.82	87	104	5.67	2.73	2.56	157	-	-	-	-	5.23	-	-	-	-	-	-	5/6	T	T	-	-	-	-	-	-	-	-
CON	65	1	1.38267	1.74267	0.438174	-	1	34	82.9983	169	29.06	0	133	81	-	-	1.7	4.01	-	-	4.51	89	103	8.44	2.37	5.52	161	-	-	-	-	4.89	-	-	-	-	-	-	5/6	CT	T	-	-	-	-	-	-	-	-
CON	66	0	0.972765	5.65175	0.822936	-	1	20	90.9916	182	27.47	0	134	77	-	-	1.02	4.21	-	-	3.28	72	135	6.56	1.96	4.09	154	-	-	-	-	5.14	-	-	-	-	-	-	6	CT	T	-	-	-	-	-	-	-	-
CON	67	1	0.480829	1.18488	0.339428	-	1	24	77.7934	185	22.73	0	112	72	-	-	1.62	3.61	-	-	6.79	80	126	4.43	1.49	2.56	159	-	-	-	-	5.18	-	-	-	-	-	-	5/6	T	T	-	-	-	-	-	-	-	-
CON	68	0	2.1972	2.10699	0.49234	-	1	27	64.7938	170	22.42	0	133	79	-	-	-	-	-	-	3.63	78	125	5.11	2.29	2.47	153	-	-	-	-	4.91	-	-	-	-	-	-	5/6	CT	T	-	-	-	-	-	-	-	-
CON	69	1	1.48197	0.724885	0.23676	-	1	27	66.0037	162	25.15	0	128	68	-	-	-	-	-	-	3.23	78	125	6.19	3.4	2.48	163	-	-	-	-	5.08	-	-	-	-	-	-	6	T	T	-	-	-	-	-	-	-	-
CON	70	0	0.977147	0.217282	0.0853912	-	1	29	56.9995	178	17.99	0	128	82	-	-	-	-	-	-	5.46	82	118	3.73	1.39	2.02	160	-	-	-	-	5.31	-	-	-	-	-	-	6	T	T	-	-	-	-	-	-	-	-
CON	71	0	1.30134	0.676505	0.224405	-	1	26	58.0074	169	20.31	0	109	67	-	-	-	-	-	-	3.49	87	112	6.18	2.2	3.5	142	-	-	-	-	5.1	-	-	-	-	-	-	6	T	T	-	-	-	-	-	-	-	-
CON	72	1	0.893692	1.16066	0.334586	-	1	32	76.007	170	26.3	0	137	86	-	-	-	-	-	-	5.32	97	94	6.77	2.84	3.41	153	-	-	-	-	5.16	-	-	-	-	-	-	6	T	T	-	-	-	-	-	-	-	-
CON	73	0	0.926963	3.39783	0.643238	-	1	29	79.9945	182	24.15	1	126	97	-	-	-	-	-	-	3.85	90	105	6.65	2.09	4.09	170	-	-	-	-	5.82	-	-	-	-	-	-	6	T	T	-	-	-	-	-	-	-	-
CON	74	0	0.730477	2.4231	0.53442	-	1	29	66.8078	162.5	25.3	0	120	76	-	-	-	-	-	-	3.98	74	126	7.23	2.27	3.9	139	-	-	-	-	5.19	-	-	-	-	-	-	6	T	T	-	-	-	-	-	-	-	-
CON	75	1	0.38953	1.59706	0.414482	-	1	28	79.0007	182	23.85	0	134	80	-	-	-	-	-	-	3.3	74	126	6.63	2.13	3.92	149	-	-	-	-	5.07	-	-	-	-	-	-	6	T	T	-	-	-	-	-	-	-	-
CON	76	1	0.588157	-	-	-	1	26	70.997	176	22.92	0	116	83	-	-	-	-	-	-	5.75	71	130	4.98	1.78	2.77	157	-	-	-	-	5.2	-	-	-	-	-	-	6	CT	T	-	-	-	-	-	-	-	-
CON	77	0	1.1466	-	-	-	1	31	74.0138	178	23.36	0	139	63	-	-	-	-	-	-	5.43	76	122	5.81	2.31	3.11	161	-	-	-	-	5.56	-	-	-	-	-	-	6	CT	T	-	-	-	-	-	-	-	-
CON	78	0	0.640962	0.579768	0.198593	-	1	30	56.0011	167	20.08	0	138	86	-	-	-	-	-	-	6.28	80	121	5.49	1.86	2.99	152	-	-	-	-	5.74	-	-	-	-	-	-	6	CT	T	-	-	-	-	-	-	-	-
CON	79	1	0.341102	-	-	-	1	31	79.0125	175	25.8	0	119	75	-	-	1.48	4.17	-	-	3.4	85	111	7.48	2.36	4.48	148	-	-	-	-	5.16	-	-	-	-	-	-	6	T	T	-	-	-	-	-	-	-	-
CON	80	0	0.752184	0.870072	0.271858	-	1	63	79.9925	175	26.12	1	144	90	-	-	1.35	5.11	-	-	6.4	60	108	6.86	1.59	4.72	151	-	-	-	-	5.23	-	-	-	-	-	-	6	CT	T	-	-	-	-	-	-	-	-
CON	81	0	0.565941	-	-	-	1	22	100.992	184	29.83	1	154	88	-	-	2.16	4.57	-	-	3.73	73	133	6.4	1.56	4.35	151	-	-	-	-	5.3	-	-	-	-	-	-	5	T	T	-	-	-	-	-	-	-	-
CON	82	1	0.294881	17.2583	1.26146	-	1	22	88.9056	180	27.44	0	121	75	-	-	1.73	4.09	-	-	4.79	81	126	7.24	2.45	4.23	149	-	-	-	-	4.99	-	-	-	-	-	-	6	CT	T	-	-	-	-	-	-	-	-
CON	83	0	0.461685	1.93692	0.467892	-	1	37	81.0022	176	26.15	0	132	84	-	-	1.67	4.67	-	-	5.93	91	98	6.3	2.28	3.64	143	-	-	-	-	5.14	-	-	-	-	-	-	6	T	T	-	-	-	-	-	-	-	-
CON	84	1	1.38694	5.77473	0.830892	-	1	27	91.0061	170	31.49	0	123	72	-	-	2.99	4.97	-	-	3.8	71	129	9.21	2.88	5.36	178	-	-	-	-	4.92	-	-	-	-	-	-	6	CT	TC	-	-	-	-	-	-	-	-
CON	85	1	0.937171	-	-	-	1	40	80.0002	173	26.73	0	137	66	-	-	1.19	4.7	1.04	3.22	5.75	85	105	4.07	1.2	2.53	142	-	-	-	-	5.96	-	-	-	-	-	-	6	T	T	-	-	-	-	-	-	-	-
CON	86	0	0.394274	9.0646	1.0028	-	1	29	101.002	181	30.83	1	141	85	-	-	1.12	5.11	1.07	3.63	6.05	71	128	6.19	2.12	3.62	151	-	-	-	6	5.73	-	-	-	-	-	-	6	CT	T	-	-	-	-	-	-	-	-
CON	87	0	0.178106	2.54477	0.549588	-	1	51	58.0088	174	19.16	1	179	113	-	-	0.77	4.47	2.23	1.96	6.51	75	107	6.13	1.61	4.02	149	-	-	-	4.8	5.73	-	-	-	-	-	-	6	T	T	-	-	-	-	-	-	-	-
CON	88	0	0.462901	2.64214	0.561357	-	1	25	78.0042	184	23.04	0	125	78	-	-	1.48	3.86	0.97	2.34	5.69	91	107	5.74	2.24	3	160	-	-	-	5.1	5.13	-	-	-	-	-	-	5	T	TC	-	-	-	-	-	-	-	-
CON	89	0	0.21687	0.918483	0.282958	-	1	64	67.9934	167	24.38	1	141	89	-	-	0.71	5.38	-	-	5.84	68	102	4.75	1.19	2.96	151	-	-	-	-	5.09	-	-	-	-	-	-	6	T	T	-	-	-	-	-	-	-	-
CON	90	0	0.394274	3.0807	0.610735	-	1	61	60.005	164	22.31	1	150	85	-	-	6.12	4.97	0.69	2.02	8.06	77	99	5.76	2.26	2.98	148	-	-	-	5.5	6.03	-	-	-	-	-	-	6	CT	T	-	-	-	-	-	-	-	-
CON	91	1	0.294881	0.774027	0.24896	-	1	50	84.0107	173	28.07	0	131	89	-	-	1.09	4.46	1.67	2.39	5.38	76	107	5.96	1.15	4.33	152	-	-	-	5.2	5.52	-	-	-	-	-	-	6	T	TC	-	-	-	-	-	-	-	-
CON	92	0	0.235489	3.07634	0.61027	-	1	45	78.0001	169	27.31	1	137	97	-	-	3.44	4.65	0.86	2.52	4.17	75	112	6.37	2.12	3.57	145	-	-	-	5	5.09	-	-	-	-	-	-	5/6	CT	TC	-	-	-	-	-	-	-	-
CON	93	0	0.18065	2.32792	0.522173	-	1	24	78.0092	177	24.9	0	130	78	-	-	-	-	-	-	6.44	78	127	6.86	1.92	4.2	159	-	-	-	-	5.57	-	-	-	-	-	-	6	T	T	-	-	-	-	-	-	-	-
CON	94	0	0.185783	0.774027	0.24896	-	1	41	69.9957	172	23.66	0	122	81	-	-	0.97	4.35	1.36	2.63	4.14	88	100	5.65	1.81	3.43	155	-	-	-	5.5	5.11	-	-	-	-	-	-	6	CT	C	-	-	-	-	-	-	-	-
CON	95	0	0.159905	3.62281	0.664906	-	1	64	63.7973	164	23.72	0	105	65	-	-	0.94	5.11	1.58	3.18	4.77	67	102	4.29	1.95	2.03	144	-	-	-	-	-	-	-	-	-	-	-	6	T	T	-	-	-	-	-	-	-	-
CON	96	0	0.371528	1.02076	0.305515	-	1	41	68.0037	169	23.81	0	110	64	-	-	1.07	5.36	1.16	3.8	5.33	86	102	5.76	1.84	3.51	154	-	-	-	-	5.26	-	-	-	-	-	-	6	T	T	-	-	-	-	-	-	-	-
CON	97	0	0.197985	2.75841	0.575004	-	1	41	74.0016	169	25.91	0	122	82	-	-	2.74	5.53	-	-	5.86	91	96	7.83	2.88	4.32	147	-	-	-	-	5.21	-	-	-	-	-	-	5/6	T	T	-	-	-	-	-	-	-	-
CON	99	1	0.250818	2.4411	0.536697	-	1	35	61.8932	173	20.68	0	132	82	-	-	0.92	5.13	1.66	3.13	7.2	87	105	4.25	2	1.91	151	-	-	-	-	5.65	-	-	-	-	-	-	6	CT	T	-	-	-	-	-	-	-	-
CON	100	0	0.240239	1.67303	0.427004	-	1	28	67.5107	172	22.82	0	115	73	-	-	0.55	3.36	1.43	1.73	5.77	84	115	6.64	2.34	3.72	158	-	-	-	-	5.16	-	-	-	-	-	-	6	T	T	-	-	-	-	-	-	-	-
CON	101	0	0.25276	0.998311	0.300663	-	1	32	67.0075	175	21.88	0	120	76	-	-	0.5	4.62	2.11	2.33	5.57	86	109	6.68	2.82	3.3	147	-	-	-	-	5.15	-	-	-	-	-	-	6	CT	T	-	-	-	-	-	-	-	-
CON	102	1	0.149533	3.53161	0.656253	-	1	27	85.0024	186	24.57	0	133	86	-	-	1.06	4.03	1.23	2.41	3	75	127	5.05	2.24	2.29	139	-	-	-	-	5.14	-	-	-	-	-	-	6	C	T	-	-	-	-	-	-	-	-
CON	103	0	0.182355	1.98885	0.475504	-	1	29	70.7096	177	22.57	1	148	90	-	-	1.09	4.07	1.32	2.35	6.31	76	124	5.9	2.43	3.02	154	-	-	-	-	6.09	-	-	-	-	-	-	6	T	T	-	-	-	-	-	-	-	-
CON	104	0	0.215955	1.69557	0.430651	-	1	55	-	-	-	-	-	-	-	-	1.27	6.55	1.24	4.84	4.43	78	102	6.42	2.5	3.39	141	-	-	-	-	5.31	-	-	-	-	-	-	6	T	TC	-	-	-	-	-	-	-	-
CON	105	0	0.197985	3.28106	0.631551	-	1	37	87.9865	178	27.77	0	130	82	-	-	1.78	4.06	1.2	2.2	5.99	96	92	6.63	1.76	4.39	167	-	-	-	-	5.44	-	-	-	-	-	-	5	T	T	-	-	-	-	-	-	-	-
CON	106	0	0.237385	2.50904	0.545188	-	1	31	-	-	-	-	-	-	-	-	1.34	5.09	1.25	3.34	4.53	79	120	9.13	3.13	5.06	167	-	-	-	-	5.44	-	-	-	-	-	-	6	CT	T	-	-	-	-	-	-	-	-
CON	107	0	0.223317	4.67531	0.75399	-	1	31	93.9924	180	29.01	1	133	90	-	-	1.41	4.54	0.99	3.03	5.53	85	111	5.44	2.99	1.91	168	-	-	-	-	5.41	-	-	-	-	-	-	6	CT	TC	-	-	-	-	-	-	-	-
CON	108	0	0.133395	1.7632	0.441412	-	1	32	76.0042	177	24.26	0	128	74	-	-	1.13	3.25	1	1.83	5.09	105	86	4.43	2.11	2.01	138	-	-	-	-	5.49	-	-	-	-	-	-	6	T	T	-	-	-	-	-	-	-	-
CON	109	1	0.145621	1.06566	0.315059	-	1	44	58.0074	169	20.31	0	117	75	-	-	0.68	4.78	1.56	2.97	5.71	79	110	4.99	1.26	3.18	149	-	-	-	-	5.7	-	-	-	-	-	-	6	CT	T	-	-	-	-	-	-	-	-
CON	110	1	0.496127	3.62281	0.664906	-	1	34	82.0059	164	30.49	1	144	78	-	-	2.39	3.89	-	-	5.38	77	119	8.98	3.22	4.98	167	-	-	-	-	5.03	-	-	-	-	-	-	6	T	T	-	-	-	-	-	-	-	-
CON	111	1	0.308418	1.04321	0.310313	-	1	29	70.9972	174	23.45	0	120	68	-	-	-	-	-	-	4.63	86	111	5.46	1.99	2.77	150	-	-	-	-	5.54	-	-	-	-	-	-	6	T	T	-	-	-	-	-	-	-	-
CON	112	0	0.15829	1.71811	0.434267	-	1	33	62.6885	172	21.19	0	116	68	-	-	-	-	-	-	5.82	82	115	6.2	1.9	3.84	146	-	-	-	-	5.3	-	-	-	-	-	-	5/6	T	TC	-	-	-	-	-	-	-	-
CON	113	0	0.205994	3.98813	0.697938	-	1	33	92.0017	173	30.74	0	123	77	-	-	-	-	-	-	6.43	85	110	6.7	2.62	3.45	161	-	-	-	-	5.43	-	-	-	-	-	-	6	CT	T	-	-	-	-	-	-	-	-
CON	114	0	0.309468	1.17796	0.33805	-	1	32	71.785	175	23.44	0	136	87	-	-	-	-	-	-	3.81	76	122	6.29	2.57	3.26	164	-	-	-	-	5.37	-	-	-	-	-	-	6	T	T	-	-	-	-	-	-	-	-
CON	115	0	0.380568	4.28556	0.723091	-	1	29	67.4899	173	22.55	0	137	81	-	-	-	-	-	-	3.77	76	124	7.9	4.36	2.87	161	-	-	-	-	5.68	-	-	-	-	-	-	6	CT	TC	-	-	-	-	-	-	-	-
CON	116	0	0.227969	2.1696	0.501004	-	1	27	74.0107	183	22.1	0	139	73	-	-	-	-	-	-	4.41	70	130	6.35	2.7	2.89	142	-	-	-	-	5.51	-	-	-	-	-	-	6	T	T	-	-	-	-	-	-	-	-
CON	117	0	0.402349	5.45758	0.81007	-	1	29	115.992	180	35.8	0	131	88	-	-	-	-	-	-	4.58	72	127	10.97	2.36	7.87	160	-	-	-	-	5.76	-	-	-	-	-	-	6	C	T	-	-	-	-	-	-	-	-
CON	118	1	0.144068	1.04321	0.310313	-	1	34	71.6931	175	23.41	0	128	69	-	-	-	-	-	-	4.63	80	117	4.44	1.38	2.66	157	-	-	-	-	4.87	-	-	-	-	-	-	6	CT	T	-	-	-	-	-	-	-	-
CON	119	0	0.235489	8.97698	0.998999	-	1	30	91.0043	185	26.59	0	137	86	-	-	-	-	-	-	4.2	95	98	8.72	2.58	5.39	161	-	-	-	-	5.23	-	-	-	-	-	-	6	T	T	-	-	-	-	-	-	-	-
CON	120	1	0.156682	1.53786	0.404468	-	1	32	56.9907	171	19.49	0	125	66	-	-	-	-	-	-	5.02	78	120	6.3	1.87	3.97	145	-	-	-	-	4.89	-	-	-	-	-	-	6	CT	T	-	-	-	-	-	-	-	-
CON	121	0	0.194647	2.71304	0.56973	-	1	25	91.2608	190	25.28	0	122	85	-	-	-	-	-	-	6.64	86	115	8.4	2.71	4.99	148	-	-	-	-	5.08	-	-	-	-	-	-	5/6	C	T	-	-	-	-	-	-	-	-
CON	122	0	0.580025	1.71811	0.434267	-	1	24	68.0146	171	23.26	0	115	71	-	-	1.24	3.3	-	-	4.64	95	102	5.74	2.19	3.05	143	-	-	-	-	5.42	-	-	-	-	-	-	6	CT	T	-	-	-	-	-	-	-	-
CON	123	0	0.147956	6.17407	0.855766	-	1	50	75.3209	172	25.46	1	140	98	-	-	1.25	5.18	1.62	3.1	6.45	76	107	6.87	2.45	3.84	133	-	-	-	-	5.93	-	-	-	-	-	-	6	CT	T	-	-	-	-	-	-	-	-
CON	124	0	0.361653	3.44045	0.647427	-	1	44	85.0082	178	26.83	0	138	78	-	-	1.48	4.68	1.12	3.01	3.19	89	96	7	2.27	4.12	159	-	-	-	5.7	6.21	-	-	-	-	-	-	6	CT	T	-	-	-	-	-	-	-	-
CON	125	1	0.411927	3.34935	0.638424	-	1	50	-	-	-	-	-	-	-	-	4.21	6	1.16	3.28	4.28	68	112	5.98	1.73	3.71	162	-	-	-	5.2	5.15	-	-	-	-	-	-	6	T	T	-	-	-	-	-	-	-	-
CON	126	0	0.361653	1.22291	0.346922	-	1	54	66.0076	170	22.84	0	125	78	-	-	-	-	-	-	5.48	93	85	6.02	1.77	3.26	152	-	-	-	-	5.72	-	-	-	-	-	-	5/6	CT	T	-	-	-	-	-	-	-	-
CON	127	0	0.175716	6.33629	0.865476	-	1	45	68.0017	170	23.53	1	140	89	-	-	1.25	6.05	1.66	3.93	3.85	72	113	5.72	2.37	2.72	150	-	-	-	-	5.79	-	-	-	-	-	-	6	T	T	-	-	-	-	-	-	-	-
CON	128	0	0.326999	13.5726	1.16354	-	0	30	42.6071	165	15.65	0	130	78	-	-	0.46	4.23	-	-	3.12	50	131	3.62	1.34	1.98	139	-	-	-	-	4.61	-	-	-	-	-	-	6	T	T	-	-	-	-	-	-	-	-
CON	129	0	0.491874	2.48468	0.542163	-	0	35	53.3897	157	21.66	0	123	75	-	-	0.6	3.35	-	-	3.43	54	124	5.22	1.76	2.96	142	-	-	-	-	4.98	-	-	-	-	-	-	6	T	T	-	-	-	-	-	-	-	-
CON	130	0	0.338812	2.16047	0.499752	-	0	54	60.6968	165.5	22.16	1	151	100	-	-	1.12	5.6	-	-	7.49	76	81	4.58	1.69	2.4	140	-	-	-	-	4.98	-	-	-	-	-	-	6	T	T	-	-	-	-	-	-	-	-
CON	131	0	0.268861	2.75929	0.575106	-	0	50	81.7088	169.5	28.44	0	158	77	-	-	1.27	4.61	-	-	5.33	46	117	5.61	2.07	3.06	136	-	-	-	-	5.91	-	-	-	-	-	-	6	T	T	-	-	-	-	-	-	-	-
CON	132	0	0.435603	-	-	-	1	43	76.0151	176	24.54	0	126	69	-	-	1.17	3.66	-	-	5.34	74	114	4.59	1.9	2.36	165	-	-	-	-	5.33	-	-	-	-	-	-	6	CT	T	-	-	-	-	-	-	-	-
CON	133	0	0.423279	0.817602	0.259499	-	0	53	53.9934	161	20.83	0	119	76	-	-	1.34	4.93	-	-	4.93	63	102	7.5	2.82	3.93	134	-	-	-	-	4.87	-	-	-	-	-	-	6	T	T	-	-	-	-	-	-	-	-
CON	134	0	0.226255	2.21032	0.506548	-	1	41	62.6072	166	22.72	0	133	63	-	-	5.04	4.08	-	-	3.33	68	119	8.62	2.63	5.25	142	-	-	-	-	5.07	-	-	-	-	-	-	6	CT	T	-	-	-	-	-	-	-	-
CON	135	0	0.420208	3.86034	0.686667	-	1	47	72.6054	171	24.83	0	119	77	-	-	4.33	4.14	0.87	1.67	6.12	86	98	8.55	3.14	4.55	162	-	-	-	5.6	5.69	-	-	-	-	-	-	6	CT	TC	-	-	-	-	-	-	-	-
CON	136	0	0.157096	2.85921	0.586498	-	1	46	76.2048	180	23.52	0	128	75	-	-	0.72	4.84	-	-	5.67	89	95	4.57	1.58	2.56	144	-	-	-	-	5.82	-	-	-	-	-	-	5/6	CT	TC	-	-	-	-	-	-	-	-
CON	137	0	0.159818	1.63751	0.421194	-	0	53	-	-	-	-	-	-	-	-	2.28	5.5	-	-	5.53	53	110	4.77	1.64	2.7	129	-	-	-	-	5.42	-	-	-	-	-	-	6	T	T	-	-	-	-	-	-	-	-
CON	138	0	0.641913	4.43755	0.735403	-	0	48	60.7124	158	24.32	0	138	87	-	-	1.8	4.49	-	-	6.29	56	111	8.03	3.14	4.19	132	-	-	-	-	5.34	-	-	-	-	-	-	6	CT	C	-	-	-	-	-	-	-	-
CON	139	0	0.263131	3.65984	0.668371	-	1	29	82.7029	174.5	27.16	0	138	82	-	-	1.56	4.58	-	-	6.96	80	122	4.84	2	2.47	154	-	-	-	-	5.05	-	-	-	-	-	-	6	CT	T	-	-	-	-	-	-	-	-
CON	140	0	0.625159	1.38881	0.378182	-	1	57	55.6013	168	19.7	0	140	81	-	-	1.45	4.44	0.95	2.95	6.7	98	78	5.71	2.81	2.49	143	-	-	-	5.3	5.65	-	-	-	-	-	-	5/6	CT	T	-	-	-	-	-	-	-	-
CON	141	0	0.426354	1.36395	0.373638	-	0	56	-	-	-	-	-	-	-	-	0.85	5.33	-	-	5.32	76	80	5.21	1.84	2.91	138	-	-	-	-	5.07	-	-	-	-	-	-	6	T	T	-	-	-	-	-	-	-	-
CON	142	0	3.63192	3.40941	0.64438	-	0	46	55.2895	161	21.33	0	117	66	-	-	2.03	3.58	-	-	3.72	49	118	4.81	1.63	2.52	137	-	-	-	-	5.58	-	-	-	-	-	-	5/6	CT	T	-	-	-	-	-	-	-	-
CON	143	0	0.18173	4.33708	0.727304	-	0	37	62.6899	166	22.75	0	129	77	-	-	1.37	4.81	-	-	4.95	70	101	4.47	1.58	2.46	130	-	-	-	-	5.59	-	-	-	-	-	-	6	CT	C	-	-	-	-	-	-	-	-
CON	144	0	0.401868	0.197996	0.0784554	-	0	56	51.8938	161	20.02	0	121	84	-	-	1.05	5.47	1.3	3.78	4.85	71	86	5.69	1.72	3.52	133	-	-	-	5.9	5.5	-	-	-	-	-	-	6	T	T	-	-	-	-	-	-	-	-
CON	145	0	1.57766	1.51313	0.400215	-	0	38	-	-	-	0	114	72	-	-	0.9	3.86	-	-	2.9	47	127	5.28	1.93	2.72	115	-	-	-	-	4.38	-	-	-	-	-	-	6	CT	T	-	-	-	-	-	-	-	-
CON	146	0	0.0980986	1.14032	0.330479	-	0	70	52.7908	147	24.43	0	129	73	-	-	2.38	4.46	-	-	2.92	62	92	4.77	2.2	2.28	134	-	-	-	-	5.49	-	-	-	-	-	-	6	T	T	-	-	-	-	-	-	-	-
CON	147	0	0.426354	3.70995	0.673016	-	0	57	-	-	-	-	-	-	-	-	1.24	5.59	-	-	6.83	64	97	5.07	2.83	1.91	143	-	-	-	-	5.22	-	-	-	-	-	-	6	CT	TC	-	-	-	-	-	-	-	-
CON	148	0	0.608309	2.335	0.523096	-	0	45	63.0016	160	24.61	0	124	84	-	-	0.89	4.4	-	-	5.33	60	111	5.66	1.71	3.46	128	-	-	-	-	5.24	-	-	-	-	-	-	6	T	T	-	-	-	-	-	-	-	-
CON	149	0	0.862453	-	-	-	1	24	66.0017	174	21.8	0	140	83	-	-	1.45	3.36	-	-	5.6	72	131	6.68	2.87	3.11	164	-	-	-	-	4.93	-	-	-	-	-	-	6	T	T	-	-	-	-	-	-	-	-
CON	150	0	0.597744	0.718376	0.235118	-	0	67	52.3985	155	21.81	0	132	78	-	-	0.77	5.17	1.87	3.02	4.21	60	95	4.18	1.4	2.52	122	-	-	-	-	4.99	-	-	-	-	-	-	6	T	T	-	-	-	-	-	-	-	-
CON	151	0	0.509562	4.78945	0.762637	-	0	35	78.2071	162	29.8	0	121	87	-	-	1.41	5.92	-	-	3.03	55	123	9.42	2.52	6.3	155	-	-	-	-	5.2	-	-	-	-	-	-	6	CT	T	-	-	-	-	-	-	-	-
CON	152	0	1.07852	3.50955	0.654133	-	1	51	69.0077	168	24.45	0	133	83	-	-	2.13	6.23	1.27	4.17	5.26	84	98	5.87	1.65	3.54	165	-	-	-	6.4	5.73	-	-	-	-	-	-	6	T	T	-	-	-	-	-	-	-	-
CON	153	0	1.06025	3.63478	0.666029	-	0	30	64.0125	164	23.8	0	135	85	-	-	1.54	4.67	-	-	4.62	52	130	8.11	3.61	3.84	158	-	-	-	-	5.14	-	-	-	-	-	-	6	T	T	-	-	-	-	-	-	-	-
CON	154	0	0.445827	1.23969	0.350188	-	1	68	68.0082	166	24.68	0	131	66	-	-	1.49	2.78	-	-	3.85	113	61	4.92	2.31	2.21	135	-	-	-	-	5.4	-	-	-	-	-	-	5/6	CT	T	-	-	-	-	-	-	-	-
CON	155	0	1.09319	5.34331	0.802316	-	0	29	73.5075	165	27	0	128	84	-	-	0.88	3.5	-	-	3.77	54	129	6.37	1.74	4.16	136	-	-	-	-	5.27	-	-	-	-	-	-	5/6	C	T	-	-	-	-	-	-	-	-
CON	156	0	0.438728	4.78945	0.762637	-	1	47	82.1988	180	25.37	0	135	77	-	-	1.46	4.28	-	-	3.91	79	108	6.31	2.73	3.08	157	-	-	-	-	5.35	-	-	-	-	-	-	6	T	T	-	-	-	-	-	-	-	-
CON	157	1	0.912333	1.76193	0.441213	-	1	43	77.9976	176	25.18	0	135	78	-	-	3.64	5.36	0.94	3.07	4.62	107	77	9.14	2.65	5.49	153	-	-	-	5.6	5.33	-	-	-	-	-	-	5/6	CT	T	-	-	-	-	-	-	-	-
CON	158	0	0.643518	0.718376	0.235118	-	1	27	66.9082	176	21.6	1	144	91	-	-	1.47	4.61	-	-	4.36	77	125	5.94	1.79	3.4	176	-	-	-	-	5.05	-	-	-	-	-	-	6	T	T	-	-	-	-	-	-	-	-
CON	159	1	0.544871	4.68887	0.755026	-	0	31	-	-	-	-	-	-	-	-	0.61	4.07	-	-	4.63	53	128	4.93	1.6	2.92	132	-	-	-	-	5.15	-	-	-	-	-	-	6	CT	T	-	-	-	-	-	-	-	-
CON	160	0	0.749197	2.48468	0.542163	-	0	37	-	-	-	-	-	-	-	-	0.68	4.33	-	-	4.09	55	121	3.33	1.46	1.5	123	-	-	-	-	4.8	-	-	-	-	-	-	6	T	TC	-	-	-	-	-	-	-	-
CON	161	0	0.424517	3.30929	0.634406	-	0	30	58.0096	160	22.66	0	107	67	-	-	1.03	5.15	-	-	4.17	41	140	6.03	2.18	3.33	142	-	-	-	-	5.77	-	-	-	-	-	-	6	CT	T	-	-	-	-	-	-	-	-
CON	162	0	0.99853	2.48468	0.542163	-	0	33	-	-	-	-	-	-	-	-	1.34	6.27	-	-	2.93	41	137	8.75	1.9	6.19	129	-	-	-	-	3.84	-	-	-	-	-	-	5/6	T	T	-	-	-	-	-	-	-	-
CON	163	0	0.449375	3.15919	0.619009	-	0	31	-	-	-	-	-	-	-	-	0.76	4.57	-	-	3.69	43	137	7.13	2.41	3.97	137	-	-	-	-	5.26	-	-	-	-	-	-	6	T	T	-	-	-	-	-	-	-	-
CON	164	0	0.594221	3.78513	0.679894	-	1	57	76.0113	175	24.82	0	109	75	-	-	2.15	5.93	-	-	4.82	76	102	8.42	3.78	4.04	152	-	-	-	-	5.92	-	-	-	-	-	-	6	T	T	-	-	-	-	-	-	-	-
CON	165	0	0.866008	2.5845	0.554429	-	0	25	53.0052	163	19.95	0	96	61	-	-	0.54	4.2	-	-	3.3	47	139	6.74	3.04	3.23	121	-	-	-	-	4.91	-	-	-	-	-	-	6	CT	T	-	-	-	-	-	-	-	-
CON	166	0	0.551926	4.13625	0.710646	-	0	22	58.0096	160	22.66	0	119	70	-	-	1.1	3.33	-	-	4.06	55	135	6.48	2.77	3.33	131	-	-	-	-	4.9	-	-	-	-	-	-	6	C	T	-	-	-	-	-	-	-	-
CON	167	0	0.470645	4.68887	0.755026	-	1	38	64.996	172	21.97	0	120	70	-	-	1.81	3.92	-	-	4.47	81	112	5.78	1.35	4.03	165	-	-	-	-	5.16	-	-	-	-	-	-	6	CT	T	-	-	-	-	-	-	-	-
CON	168	0	0.299669	2.63443	0.560436	-	0	36	57.6919	164	21.45	0	129	69	-	-	1.21	4.02	-	-	4.77	51	125	4.95	2.03	2.38	129	-	-	-	-	5.35	-	-	-	-	-	-	6	CT	T	-	-	-	-	-	-	-	-
CON	169	0	0.400794	2.82458	0.582584	-	0	26	57.1904	160	22.34	0	110	69	-	-	0.75	5.75	-	-	4.16	55	131	4.99	1.35	3	122	-	-	-	-	5.15	-	-	-	-	-	-	6	T	T	-	-	-	-	-	-	-	-
CON	170	0	0.194645	3.19705	0.622944	-	0	37	66.7942	167	23.95	0	117	71	-	-	1.38	5.51	-	-	5.86	60	118	6.07	2.15	3.43	136	-	-	-	-	5.72	-	-	-	-	-	-	6	T	TC	-	-	-	-	-	-	-	-
CON	171	0	0.867951	0.645858	0.216392	-	0	37	49.8032	158	19.95	0	116	66	-	-	0.6	4.79	-	-	3.04	60	118	6.22	1.91	3.71	115	-	-	-	-	5.25	-	-	-	-	-	-	6	T	T	-	-	-	-	-	-	-	-
CON	172	0	0.121162	0.184385	0.0734929	-	0	56	62.5992	161	24.15	0	132	91	-	-	1.14	7.15	-	-	4.72	59	104	4.58	1.8	2.27	134	-	-	-	-	5.55	-	-	-	-	-	-	6	CT	T	-	-	-	-	-	-	-	-
CON	173	0	0.552282	0.438105	0.157791	-	0	42	-	-	-	-	-	-	-	-	1.09	3.59	-	-	3.28	51	120	4.79	1.41	3	101	-	-	-	-	5.38	-	-	-	-	-	-	6	T	TC	-	-	-	-	-	-	-	-
CON	174	0	0.268448	4.80877	0.764084	-	0	25	50.0123	165	18.37	0	98	59	-	-	0.46	4.45	-	-	6.41	43	143	4.13	1.42	2.41	121	-	-	-	-	4.72	-	-	-	-	-	-	6	T	T	-	-	-	-	-	-	-	-
CON	175	0	0.556337	0.645858	0.216392	-	0	45	54.7072	160	21.37	0	122	69	-	-	0.99	4.11	-	-	4.17	61	111	5.94	1.52	3.97	122	-	-	-	-	4.87	-	-	-	-	-	-	6	T	T	-	-	-	-	-	-	-	-
CON	176	1	0.508249	1.47835	0.394163	-	1	43	93.0002	170	32.18	1	170	108	-	-	5.73	4.62	-	-	6.1	97	87	7.23	1.82	4.63	162	-	-	-	-	5.54	-	-	-	-	-	-	6	CT	T	-	-	-	-	-	-	-	-
CON	177	1	0.584972	1.73319	0.43667	-	1	30	84.6844	179	26.43	0	137	81	-	-	1.69	5	1.1	3.27	4.36	74	125	7.13	2.64	3.93	164	-	-	-	-	5.11	-	-	-	-	-	-	6	T	T	-	-	-	-	-	-	-	-
CON	178	0	0.415748	1.82592	0.45116	-	0	39	54.5088	162	20.77	0	118	72	-	-	0.59	3.97	-	-	3.86	75	91	5.3	2.39	2.37	131	-	-	-	-	5.06	-	-	-	-	-	-	6	T	T	-	-	-	-	-	-	-	-
CON	179	0	0.793483	3.92006	0.69197	-	0	26	53.9904	160	21.09	0	120	74	-	-	0.45	4.87	-	-	4.94	55	131	3.87	1.51	2.2	144	-	-	-	-	5.49	-	-	-	-	-	-	6	C	T	-	-	-	-	-	-	-	-
CON	180	0	0.282249	1.17745	0.337948	-	0	41	55.1124	162	21	0	115	69	-	-	0.88	4.96	-	-	3.99	54	118	5.89	2.39	3.11	129	-	-	-	-	5.19	-	-	-	-	-	-	5/6	CT	T	-	-	-	-	-	-	-	-
CON	181	0	0.989607	7.79869	0.944418	-	0	26	61.0048	160	23.83	0	120	87	-	-	0.85	4.22	-	-	3.23	49	139	7.49	2.38	3.93	124	-	-	-	-	4.8	-	-	-	-	-	-	5/6	T	TC	-	-	-	-	-	-	-	-
CON	182	0	0.231106	0.668951	0.222444	-	0	28	-	-	-	-	-	-	-	-	0.89	3.23	-	-	4.35	53	131	5.71	1.73	3.6	142	-	-	-	-	5.01	-	-	-	-	-	-	6	CT	TC	-	-	-	-	-	-	-	-
CON	183	0	0.488579	3.38346	0.641817	-	1	68	75.3134	170	26.06	0	129	75	-	-	1.19	4.48	1.51	2.53	4.9	76	94	7.3	2.3	4.25	155	-	-	-	-	5.75	-	-	-	-	-	-	5/6	CT	T	-	-	-	-	-	-	-	-
CON	184	0	0.630857	1.22372	0.34708	-	0	36	54.695	165	20.09	1	149	89	-	-	0.69	4.62	-	-	4.17	53	123	4.73	1.65	2.64	146	-	-	-	-	4.66	-	-	-	-	-	-	6	T	T	-	-	-	-	-	-	-	-
CON	185	0	0.504298	1.10806	0.323883	-	1	20	107	190	29.64	0	138	78	-	-	-	-	-	-	3.92	81	128	8.65	3.29	4.75	148	-	-	-	-	5.05	-	-	-	-	-	-	6	CT	T	-	-	-	-	-	-	-	-
CON	186	0	0.572647	3.19705	0.622944	-	0	28	66.0048	158	26.44	0	121	72	-	-	0.79	4.35	-	-	3.24	67	113	6.39	2.47	3.51	149	-	-	-	-	4.89	-	-	-	-	-	-	6	T	T	-	-	-	-	-	-	-	-
CON	187	0	0.438424	3.80332	0.681542	-	1	28	78.5936	173	26.26	1	142	98	-	-	2.34	4.62	-	-	4.27	76	125	8.86	2.76	5.42	167	-	-	-	-	5.47	-	-	-	-	-	-	5/6	T	T	-	-	-	-	-	-	-	-
CON	188	0	0.130298	1.71002	0.432972	-	0	41	51.1983	168	18.14	0	116	65	-	-	0.69	3.72	-	-	4.56	55	118	4.21	1.35	2.62	132	-	-	-	-	4.96	-	-	-	-	-	-	6	T	T	-	-	-	-	-	-	-	-
CON	189	1	0.178469	2.33644	0.523283	-	1	41	89.4983	168	31.71	0	123	76	-	-	2.78	4.17	0.92	2.22	3.6	87	101	6.28	1.94	3.89	156	-	-	-	-	5.44	-	-	-	-	-	-	6	T	T	-	-	-	-	-	-	-	-
CON	190	0	0.183288	1.82592	0.45116	-	0	27	-	-	-	-	-	-	-	-	0.88	3.78	-	-	4.47	61	126	6.62	1.67	4.53	145	-	-	-	-	5.29	-	-	-	-	-	-	6	T	T	-	-	-	-	-	-	-	-
CON	191	0	0.337915	2.42935	0.535212	-	0	32	57.6918	158	23.11	0	120	78	-	-	1.17	3.73	-	-	3.82	50	129	5.07	2.03	2.38	124	-	-	-	-	5.36	-	-	-	-	-	-	6	C	T	-	-	-	-	-	-	-	-
CON	192	0	0.618863	6.35878	0.866806	-	0	34	68.9037	155	28.68	0	115	64	-	-	4.02	3.85	-	-	4.75	53	125	6.89	2.41	3.92	103	-	-	-	-	5.36	-	-	-	-	-	-	6	T	T	-	-	-	-	-	-	-	-
CON	193	0	0.111028	1.6405	0.421686	-	1	53	66.2922	167	23.77	1	162	116	-	-	2.19	5.8	1.16	3.83	5.58	75	105	5.58	1.91	3.25	148	-	-	-	5.3	5.64	-	-	-	-	-	-	6	CT	T	-	-	-	-	-	-	-	-
CON	194	1	0.24839	4.29393	0.723778	-	1	35	99.9906	175	32.65	0	126	69	-	-	1.28	4.32	-	-	5.25	79	117	6.87	2.08	3.96	153	-	-	-	-	5.06	-	-	-	-	-	-	6	T	T	-	-	-	-	-	-	-	-
CON	195	0	0.345197	1.54783	0.40617	-	1	33	76.9106	165	28.25	1	149	95	-	-	2.95	4.19	1.04	2.06	4.51	84	111	6.94	1.63	4.63	159	-	-	-	4.8	5.56	-	-	-	-	-	-	6	CT	TC	-	-	-	-	-	-	-	-
CON	196	0	0.192926	1.96506	0.472033	-	0	33	68.5869	166	24.89	0	103	62	-	-	0.48	4.71	-	-	3.79	55	125	5.74	2.2	3.07	141	-	-	-	-	5.82	-	-	-	-	-	-	6	CT	T	-	-	-	-	-	-	-	-
CON	197	0	0.255633	3.29024	0.632482	-	0	31	53.9971	158	21.63	0	105	66	-	-	0.9	3.4	-	-	3.54	48	132	5.26	1.52	3.34	128	-	-	-	-	4.95	-	-	-	-	-	-	5/6	CT	T	-	-	-	-	-	-	-	-
CON	198	1	0.628931	-	-	-	1	38	75.5969	177	24.13	0	117	71	-	-	0.75	2.45	0.84	1.33	3.07	67	123	4.27	1.65	2.29	166	-	-	-	-	5.65	-	-	-	-	-	-	6	CT	TC	-	-	-	-	-	-	-	-
CON	199	0	0.401175	1.82592	0.45116	-	0	26	61.3888	160	23.98	0	145	86	-	-	0.76	3.97	-	-	4.12	50	135	5.52	2.04	3.19	140	-	-	-	-	4.93	-	-	-	-	-	-	6	T	T	-	-	-	-	-	-	-	-
CON	200	0	0.593768	2.66178	0.563692	-	0	36	-	-	-	-	-	-	-	-	4.56	4.56	-	-	5.12	55	123	8.91	3.48	4.78	133	-	-	-	-	5.36	-	-	-	-	-	-	6	CT	T	-	-	-	-	-	-	-	-
CON	201	0	0.330637	2.35966	0.526295	-	0	30	65.2952	171	22.33	0	124	75	-	-	0.72	3.46	-	-	4.48	51	130	4.89	2.14	2.36	124	-	-	-	-	5.28	-	-	-	-	-	-	6	T	TC	-	-	-	-	-	-	-	-
CON	202	0	0.132706	1.31629	0.364793	-	0	57	-	-	-	-	126	70	-	-	0.92	4.5	1.22	2.94	5.12	73	83	5.12	2.49	2.25	127	-	-	-	5.8	5.56	-	-	-	-	-	-	6	T	T	-	-	-	-	-	-	-	-
CON	203	0	0.277376	5.5123	0.813734	-	1	31	110.994	181	33.88	0	126	85	-	-	1.63	5	0.99	3.41	4.27	91	103	11.47	1.99	8.63	155	-	-	-	5.6	5.37	-	-	-	-	-	-	6	CT	T	-	-	-	-	-	-	-	-
CON	204	0	0.354913	4.22379	0.717986	-	0	33	65.7069	164	24.43	0	129	78	-	-	1.33	3.93	-	-	6.04	61	120	7.13	1.86	4.84	138	-	-	-	-	4.93	-	-	-	-	-	-	6	CT	TC	-	-	-	-	-	-	-	-
CON	205	1	0.277376	2.94093	0.595599	-	0	34	62.4915	169	21.88	0	92	57	-	-	0.52	3.17	-	-	3.81	50	128	5.86	2.45	2.91	114	-	-	-	-	4.98	-	-	-	-	-	-	6	CT	T	-	-	-	-	-	-	-	-
CON	206	0	0.195335	0.322751	0.121478	-	1	58	76.4114	177	24.39	1	172	109	-	-	0.94	4.5	1.88	2.27	3.52	68	106	5.11	1.67	2.98	151	-	-	-	5.1	5.96	-	-	-	-	-	-	5/6	T	TC	-	-	-	-	-	-	-	-
CON	207	0	0.357343	0.807545	0.257089	-	0	28	60.3008	164	22.42	0	107	65	-	-	0.85	5.04	-	-	4.99	51	132	4.92	2.3	1.92	131	-	-	-	-	4.59	-	-	-	-	-	-	6	T	T	-	-	-	-	-	-	-	-
CON	208	1	0.808073	3.6633	0.668693	-	0	30	56.2933	164	20.93	0	118	54	-	-	1.35	5.25	-	-	4.15	50	131	4.74	1.84	2.45	127	-	-	-	-	4.8	-	-	-	-	-	-	5/6	CT	T	-	-	-	-	-	-	-	-
CON	209	1	0.680422	3.52335	0.65546	-	0	28	63.2874	163	23.82	0	125	77	-	-	0.71	4.37	-	-	3.5	61	125	6.99	2.18	4.32	130	-	-	-	-	5.1	-	-	-	-	-	-	6	CT	T	-	-	-	-	-	-	-	-
CON	210	1	1.58686	2.56368	0.551899	-	0	37	-	-	-	-	-	-	-	-	0.66	4.72	-	-	3.35	49	126	6.4	2.66	3.21	118	-	-	-	-	5.07	-	-	-	-	-	-	5/6	CT	T	-	-	-	-	-	-	-	-
CON	211	1	0.545172	2.45001	0.53782	-	0	44	64.1928	162	24.46	0	138	88	-	-	0.6	5.2	-	-	3.71	49	120	5.5	1.75	3.45	144	-	-	-	-	5.21	-	-	-	-	-	-	6	T	T	-	-	-	-	-	-	-	-
"-" means missing data
[truncated: 7 more columns]
